# Supplementary material for: 2-[4-(4-Methoxy­phen­yl)-5-(2-pyrid­yl)-4H-1,2,4-triazol-3-yl]phenol
Source: Acta Crystallogr Sect E Struct Rep Online. 2009 Jun 27;65(Pt 7):o1690. doi: 10.1107/S1600536809022223 (PMC2969267; doi:10.1107/S1600536809022223)
Supplement: Supplementary file 2 [file e-65-o1690-Isup2.hkl]

# 
# h,k,l, Fc-squared, Fo-squared, sigma(Fo-squared) and status flag 
# 
data_I
_shelx_title ' 1 in P2(1)/n' 
_shelx_refln_list_code          4 
_shelx_F_calc_maximum      177.83 
_exptl_crystal_F_000       720.00 
_reflns_d_resolution_high  0.8255 
 
loop_ 
 _symmetry_equiv_pos_as_xyz 
 'x, y, z' 
 '-x+1/2, y+1/2, -z+1/2' 
 '-x, -y, -z' 
 'x-1/2, -y-1/2, z-1/2' 
 
_cell_length_a    10.0842 
_cell_length_b    10.4903 
_cell_length_c    16.7214 
_cell_angle_alpha  90.000 
_cell_angle_beta   94.658 
_cell_angle_gamma  90.000 
 
_shelx_F_squared_multiplier     1.000 
 
loop_ 
 _refln_index_h 
 _refln_index_k 
 _refln_index_l 
 _refln_F_squared_calc 
 _refln_F_squared_meas 
 _refln_F_squared_sigma 
 _refln_observed_status 
   2   0   0      246.65      199.94      3.17 o 
   4   0   0     1487.05     1384.15     19.34 o 
   6   0   0      208.13      198.78      3.94 o 
   8   0   0       37.88       39.65      1.77 o 
  10   0   0       58.63       51.02      3.31 o 
  12   0   0       13.17       11.33      2.15 o 
   1   1   0      143.79      128.89      1.71 o 
   2   1   0      855.86      898.67     10.14 o 
   3   1   0      292.11      237.74      4.77 o 
   4   1   0       79.00       69.12      1.21 o 
   5   1   0      198.21      210.41      2.78 o 
   6   1   0        6.92        7.35      0.54 o 
   7   1   0       93.89       92.58      1.82 o 
   8   1   0        0.30        0.18      0.42 o 
   9   1   0       13.20       11.80      1.03 o 
  10   1   0       75.66       77.27      3.68 o 
  11   1   0        0.32        0.53      0.90 o 
  12   1   0        6.67        4.87      1.69 o 
   0   2   0    20023.40    20229.63    281.35 o 
   1   2   0     1077.02     1060.09      9.33 o 
   2   2   0     2322.64     2263.04     21.84 o 
   3   2   0      415.13      395.25      4.96 o 
   4   2   0      280.98      314.43      3.68 o 
   5   2   0      153.53      156.99      2.27 o 
   6   2   0       96.47      118.27      1.99 o 
   7   2   0       30.21       29.13      1.00 o 
   8   2   0       54.98       54.87      1.76 o 
   9   2   0       58.03       54.05      1.89 o 
  10   2   0        0.03       -0.11      0.70 o 
  11   2   0        0.10       -0.20      1.26 o 
  12   2   0        1.64        3.41      1.69 o 
   1   3   0       59.91       79.90      1.77 o 
   2   3   0     1106.13     1119.84     11.19 o 
   3   3   0     1328.91     1262.33     12.65 o 
   4   3   0      763.46      778.53      9.39 o 
   5   3   0        7.66        4.89      0.44 o 
   6   3   0        0.48        0.33      0.38 o 
   7   3   0       12.80       12.96      1.17 o 
   8   3   0        8.21        6.29      0.81 o 
   9   3   0        5.30        6.50      1.18 o 
  10   3   0      111.86      106.37      3.58 o 
  11   3   0        5.88        5.04      1.33 o 
   0   4   0     2313.36     2409.15     27.20 o 
   1   4   0      531.35      549.04      4.82 o 
   2   4   0       89.34      111.90      1.53 o 
   3   4   0       23.00       21.33      0.75 o 
   4   4   0      849.73      857.14      9.12 o 
   5   4   0      166.22      189.07      3.17 o 
   6   4   0       56.79       46.04      1.23 o 
   7   4   0       76.42       77.40      2.10 o 
   8   4   0      902.19      898.15     14.52 o 
   9   4   0        9.24        7.45      1.28 o 
  10   4   0        0.03       -0.81      1.16 o 
  11   4   0        4.04        4.06      1.40 o 
   1   5   0        3.85        4.61      0.34 o 
   2   5   0      276.12      343.22      3.36 o 
   3   5   0        8.78        5.23      0.69 o 
   4   5   0      208.49      219.32      5.18 o 
   5   5   0        0.26        1.38      0.61 o 
   6   5   0      224.49      208.15      4.77 o 
   7   5   0       66.61       67.44      2.67 o 
   8   5   0       17.82       16.36      1.58 o 
   9   5   0       22.75       22.19      1.86 o 
  10   5   0       49.06       49.16      6.34 o 
  11   5   0        0.92       -1.45      1.14 o 
   0   6   0        1.14        3.01      0.53 o 
   1   6   0      652.89      747.51      6.64 o 
   2   6   0      261.22      229.53      2.57 o 
   3   6   0      366.72      347.42      3.90 o 
   4   6   0        1.68        2.75      0.65 o 
   5   6   0      242.40      235.80      5.19 o 
   6   6   0      178.37      174.83      4.46 o 
   7   6   0       21.60       17.05      1.63 o 
   8   6   0       10.26       11.42      1.55 o 
   9   6   0        7.44        7.61      1.42 o 
  10   6   0        2.95        5.30      1.46 o 
   1   7   0       17.40       18.64      0.71 o 
   2   7   0       11.04        8.27      0.63 o 
   3   7   0      237.89      227.77      3.29 o 
   4   7   0       84.54       81.21      2.26 o 
   5   7   0        2.70        2.99      0.84 o 
   6   7   0       55.54       51.44      2.78 o 
   7   7   0       27.66       26.10      1.98 o 
   8   7   0        1.02       -0.73      1.14 o 
   9   7   0       33.17       31.44      2.35 o 
  10   7   0        0.50       -0.21      1.44 o 
   0   8   0      558.75      544.83     21.39 o 
   1   8   0       79.02       86.33      1.55 o 
   2   8   0       37.38       32.06      1.45 o 
   3   8   0      155.67      154.15      2.81 o 
   4   8   0       39.60       47.08      1.90 o 
   5   8   0      146.27      145.94      3.40 o 
   6   8   0      101.95       92.35      3.42 o 
   7   8   0       30.48       27.68      2.14 o 
   8   8   0        0.86       -0.24      1.17 o 
   9   8   0        3.76        5.20      1.69 o 
   1   9   0       19.32       17.71      1.43 o 
   2   9   0       30.53       26.64      1.27 o 
   3   9   0        0.12       -0.65      0.90 o 
   4   9   0      424.68      403.84      6.62 o 
   5   9   0       13.34       15.09      1.35 o 
   6   9   0        0.04        0.77      1.08 o 
   7   9   0       35.34       34.25      2.46 o 
   8   9   0        0.93        1.08      1.30 o 
   0  10   0      226.73      228.55      7.82 o 
   1  10   0      376.61      365.02      5.21 o 
   2  10   0        3.01        4.03      0.85 o 
   3  10   0       32.54       33.36      1.76 o 
   4  10   0       65.20       72.47      4.67 o 
   5  10   0       31.87       36.36      2.45 o 
   6  10   0        3.50        2.60      1.25 o 
   7  10   0        1.41       -0.15      1.18 o 
   1  11   0       32.22       38.57      2.42 o 
   2  11   0        0.02        0.51      1.06 o 
   3  11   0        2.98        5.39      1.41 o 
   4  11   0        0.94        1.99      0.94 o 
   5  11   0        3.52        2.43      1.39 o 
   6  11   0        0.03        1.09      1.92 o 
   0  12   0        0.01        1.03      1.69 o 
   1  12   0       52.70       55.39      4.34 o 
   2  12   0       32.39       41.38      3.91 o 
   3  12   0        0.40        3.31      2.15 o 
   4  12   0        5.91        7.59      1.31 o 
 -11   0   1        6.06        7.95      1.99 o 
  -9   0   1        0.01       -0.23      0.86 o 
  -7   0   1     1423.56     1533.13     26.05 o 
  -5   0   1      310.91      368.85      8.05 o 
  -3   0   1    14923.44    14604.93    427.74 o 
  -1   0   1     1710.79     1818.28     22.07 o 
   1   0   1    12501.03    11406.74    215.26 o 
   3   0   1     3732.06     3871.31     52.08 o 
   5   0   1      506.97      553.10      8.61 o 
   7   0   1        3.24        3.68      0.91 o 
   9   0   1      117.77      106.67      3.17 o 
  11   0   1       58.82       47.14      3.31 o 
 -12   1   1        0.04       -0.20      1.36 o 
 -11   1   1        6.01        4.95      1.17 o 
 -10   1   1       40.22       38.78      2.24 o 
  -9   1   1       22.49       18.66      1.17 o 
  -8   1   1       23.99       25.83      1.03 o 
  -7   1   1        0.02        0.83      0.38 o 
  -6   1   1       12.79       20.28      0.79 o 
  -5   1   1      445.18      487.93      5.41 o 
  -4   1   1      353.92      351.90      3.96 o 
  -3   1   1     1618.57     1619.14     15.71 o 
  -2   1   1    31355.90    30353.65    635.95 o 
  -1   1   1      479.83      444.28      5.17 o 
   0   1   1     4688.66     4720.50     66.14 o 
   1   1   1      909.32      904.93     10.27 o 
   2   1   1      256.44      221.09      3.09 o 
   3   1   1      474.89      420.58      4.51 o 
   4   1   1      583.60      645.57      6.79 o 
   5   1   1     1323.70     1391.87     13.96 o 
   6   1   1      727.52      724.89      7.88 o 
   7   1   1        7.74        6.54      0.58 o 
   8   1   1       96.47       92.17      2.44 o 
   9   1   1        3.47        3.76      0.70 o 
  10   1   1        5.45        4.96      0.92 o 
  11   1   1       25.02       23.95      2.68 o 
  12   1   1        1.16        2.45      1.62 o 
 -12   2   1        3.65        1.52      1.59 o 
 -11   2   1        9.09        5.63      1.89 o 
 -10   2   1       36.61       44.08      1.83 o 
  -9   2   1        1.75        0.84      0.63 o 
  -8   2   1       15.24       13.91      1.01 o 
  -7   2   1       27.37       26.94      0.97 o 
  -6   2   1       42.55       37.85      1.04 o 
  -5   2   1      370.47      335.68      3.99 o 
  -4   2   1      333.55      290.66      3.42 o 
  -3   2   1        0.60        0.44      0.32 o 
  -2   2   1       80.66       67.08      1.38 o 
  -1   2   1     2115.45     2030.59     16.12 o 
   0   2   1     2792.42     2884.54     22.75 o 
   1   2   1     1586.15     1583.56     13.83 o 
   2   2   1      440.44      395.08      4.81 o 
   3   2   1       50.68       46.83      1.04 o 
   4   2   1      171.39      161.18      3.67 o 
   5   2   1      286.85      287.16      3.58 o 
   6   2   1       10.24       11.95      1.36 o 
   7   2   1        4.45        4.09      0.86 o 
   8   2   1      160.93      153.77      2.65 o 
   9   2   1        0.49       -0.04      0.63 o 
  10   2   1       32.37       31.87      2.14 o 
  11   2   1        8.78        7.32      1.86 o 
 -11   3   1       62.56       67.94      4.27 o 
 -10   3   1        6.76        3.27      1.09 o 
  -9   3   1       84.63       78.72      2.30 o 
  -8   3   1       16.34       17.07      1.11 o 
  -7   3   1        0.09       -0.06      0.43 o 
  -6   3   1      172.29      170.44      2.54 o 
  -5   3   1       68.82       60.97      1.26 o 
  -4   3   1       83.49       82.94      1.62 o 
  -3   3   1      198.38      171.77      2.33 o 
  -2   3   1      779.92      814.44      7.44 o 
  -1   3   1      819.38      814.01      6.75 o 
   0   3   1      690.06      768.78      6.39 o 
   1   3   1        0.98        5.82      0.57 o 
   2   3   1      678.96      720.96      7.42 o 
   3   3   1       11.03       10.06      0.92 o 
   4   3   1      143.18      127.14      2.22 o 
   5   3   1       40.91       42.09      1.23 o 
   6   3   1      209.74      198.92      2.89 o 
   7   3   1       18.29       13.79      0.78 o 
   8   3   1        0.26        1.37      0.71 o 
   9   3   1        3.62        2.13      1.00 o 
  10   3   1        0.95       -0.90      1.00 o 
  11   3   1       38.41       40.07      2.46 o 
 -11   4   1       14.92       18.44      1.90 o 
 -10   4   1       17.70       16.90      1.71 o 
  -9   4   1        3.40        3.28      1.07 o 
  -8   4   1        3.78        4.71      0.88 o 
  -7   4   1     1570.37     1552.61     18.48 o 
  -6   4   1        2.73        1.27      0.84 o 
  -5   4   1       44.23       55.81      1.54 o 
  -4   4   1      520.24      521.06      5.94 o 
  -3   4   1      974.85      930.22      9.69 o 
  -2   4   1       59.84       71.09      1.04 o 
  -1   4   1       73.37      101.09      2.70 o 
   0   4   1      495.48      504.21      4.46 o 
   1   4   1      418.51      455.57      4.09 o 
   2   4   1       23.82       21.12      0.61 o 
   3   4   1      548.79      559.75      6.70 o 
   4   4   1      337.27      350.78      4.84 o 
   5   4   1      122.18      111.13      2.92 o 
   6   4   1       29.06       28.91      1.60 o 
   7   4   1      493.56      477.48      9.09 o 
   8   4   1      166.92      169.02      4.44 o 
   9   4   1      142.12      134.51      4.05 o 
  10   4   1       27.79       23.91      2.02 o 
  11   4   1       52.66       61.47      3.01 o 
 -11   5   1        3.08        4.21      1.57 o 
 -10   5   1        0.19       -0.37      0.98 o 
  -9   5   1       24.20       22.38      2.25 o 
  -8   5   1        0.05        0.86      0.95 o 
  -7   5   1        0.10        1.30      0.93 o 
  -6   5   1      267.76      232.82      4.79 o 
  -5   5   1       11.75       12.13      0.75 o 
  -4   5   1      156.63      153.47      2.45 o 
  -3   5   1     1131.50     1252.33     11.51 o 
  -2   5   1      238.91      244.48      2.57 o 
  -1   5   1      724.41      856.02      7.34 o 
   0   5   1      228.19      285.99      2.87 o 
   1   5   1       59.39       70.17      1.51 o 
   2   5   1      103.59      107.84      1.45 o 
   3   5   1     1717.03     1993.61     19.79 o 
   4   5   1       82.00       84.56      1.86 o 
   5   5   1        6.33        5.65      1.10 o 
   6   5   1      136.09      123.28      5.71 o 
   7   5   1      237.64      231.17      5.33 o 
   8   5   1        7.61        5.82      1.28 o 
   9   5   1        2.51        0.98      1.06 o 
  10   5   1       16.87       17.37      1.83 o 
  11   5   1       54.22       63.50      3.21 o 
 -10   6   1        1.74        1.88      1.20 o 
  -9   6   1       80.23       68.67      3.02 o 
  -8   6   1       75.62       86.76      3.48 o 
  -7   6   1       59.94       60.20      2.64 o 
  -6   6   1      408.74      388.32      7.54 o 
  -5   6   1      200.97      193.22      3.52 o 
  -4   6   1       24.96       24.59      1.64 o 
  -3   6   1       78.97       74.02      1.25 o 
  -2   6   1      832.89      888.52      7.76 o 
  -1   6   1        4.76        4.07      0.39 o 
   0   6   1        5.93        4.16      0.39 o 
   1   6   1        0.01        0.01      0.39 o 
   2   6   1       14.93       12.54      0.54 o 
   3   6   1      114.73      111.74      1.75 o 
   4   6   1        2.77        1.61      0.69 o 
   5   6   1       41.09       41.16      2.01 o 
   6   6   1       12.97       11.96      1.81 o 
   7   6   1       61.31       64.03      2.74 o 
   8   6   1       47.10       40.77      2.33 o 
   9   6   1       48.28       45.36      2.54 o 
  10   6   1        0.16        0.08      1.12 o 
 -10   7   1        0.55       -0.88      1.11 o 
  -9   7   1        2.81        2.80      1.24 o 
  -8   7   1        0.19        0.08      1.05 o 
  -7   7   1       59.57       51.33      2.59 o 
  -6   7   1      159.26      156.99      4.36 o 
  -5   7   1      102.07      103.22      2.71 o 
  -4   7   1      143.65      137.86      2.53 o 
  -3   7   1       63.88       65.10      1.41 o 
  -2   7   1        1.15        0.78      0.43 o 
  -1   7   1      515.44      524.92      5.04 o 
   0   7   1       98.59      101.95      1.59 o 
   1   7   1      742.02      798.71      7.17 o 
   2   7   1      282.67      301.03      3.79 o 
   3   7   1       54.39       46.36      1.87 o 
   4   7   1       55.61       57.62      1.59 o 
   5   7   1       57.11       62.14      2.56 o 
   6   7   1      131.02      113.33      3.64 o 
   7   7   1       20.94       21.02      1.85 o 
   8   7   1        1.49        1.95      1.18 o 
   9   7   1        0.49       -1.11      0.93 o 
  10   7   1       17.16       18.81      2.10 o 
  -9   8   1       19.38       19.68      2.06 o 
  -8   8   1       19.08       17.45      1.94 o 
  -7   8   1       10.18       10.39      1.62 o 
  -6   8   1      201.65      199.14      5.21 o 
  -5   8   1       40.72       30.79      1.68 o 
  -4   8   1       79.97       74.69      2.89 o 
  -3   8   1      150.05      148.08      2.73 o 
  -2   8   1      210.57      202.10      2.86 o 
  -1   8   1      509.47      502.93      7.60 o 
   0   8   1       52.59       51.16      1.21 o 
   1   8   1      131.40      130.76      1.94 o 
   2   8   1       55.34       50.98      1.37 o 
   3   8   1       22.11       21.08      1.03 o 
   4   8   1        9.72        9.11      1.06 o 
   5   8   1       17.34       15.34      1.63 o 
   6   8   1       10.25       12.25      1.52 o 
   7   8   1       12.35       10.51      1.59 o 
   8   8   1       11.03       12.35      1.77 o 
   9   8   1       25.96       34.29      2.58 o 
  -8   9   1        0.50        0.38      1.29 o 
  -7   9   1        0.64        0.16      1.16 o 
  -6   9   1        0.09        0.73      1.10 o 
  -5   9   1       41.61       37.99      1.87 o 
  -4   9   1       15.04       16.45      1.54 o 
  -3   9   1      325.39      294.04      5.19 o 
  -2   9   1      111.99      112.77      2.44 o 
  -1   9   1      535.27      515.84     10.34 o 
   0   9   1       73.14       75.37      2.21 o 
   1   9   1       18.90       15.88      1.19 o 
   2   9   1      107.51      122.62      2.56 o 
   3   9   1       16.39       19.69      1.17 o 
   4   9   1      209.26      203.38      4.22 o 
   5   9   1      210.34      172.23      4.88 o 
   6   9   1       71.03       71.71      3.16 o 
   7   9   1        2.65        1.78      1.30 o 
   8   9   1        5.95        8.18      1.72 o 
  -7  10   1       13.84       10.24      1.82 o 
  -6  10   1       11.72       10.53      1.68 o 
  -5  10   1        0.18        1.14      0.88 o 
  -4  10   1        7.21       10.19      1.54 o 
  -3  10   1      135.39      130.05      3.47 o 
  -2  10   1      101.55       97.40      2.75 o 
  -1  10   1        1.04        0.61      1.16 o 
   0  10   1       11.40       10.48      1.01 o 
   1  10   1      221.52      227.91      3.81 o 
   2  10   1      399.44      392.97      5.56 o 
   3  10   1       67.23       59.93      2.34 o 
   4  10   1        0.14       -1.41      0.99 o 
   5  10   1       39.26       43.60      3.69 o 
   6  10   1        0.83        0.55      1.29 o 
   7  10   1        6.31        1.51      1.39 o 
  -6  11   1       15.28       18.11      2.73 o 
  -5  11   1        1.53        0.62      0.93 o 
  -4  11   1        2.56        0.92      0.94 o 
  -3  11   1       57.23       55.79      2.29 o 
  -2  11   1        2.11        2.68      1.24 o 
  -1  11   1       12.10        9.49      1.47 o 
   0  11   1        5.23        4.81      1.33 o 
   1  11   1       79.12       80.16      3.31 o 
   2  11   1       95.07      102.74      3.70 o 
   3  11   1        1.50        2.19      0.95 o 
   4  11   1       36.90       34.68      3.35 o 
   5  11   1        4.07        1.50      1.38 o 
   6  11   1       23.70       23.70      3.20 o 
  -4  12   1        0.31        1.17      3.28 o 
  -3  12   1       59.09       62.90      4.57 o 
  -2  12   1        5.10        4.14      2.12 o 
  -1  12   1        1.39        5.04      2.12 o 
   0  12   1        0.17        1.16      1.69 o 
   1  12   1       22.84       23.29      3.05 o 
   2  12   1       43.56       43.07      3.84 o 
   3  12   1       56.32       66.22      4.70 o 
 -12   0   2       17.49       11.56      2.32 o 
 -10   0   2       76.94       80.80      4.24 o 
  -8   0   2      165.99      167.32      3.96 o 
  -6   0   2      251.27      299.97      5.29 o 
  -4   0   2     3571.65     3723.12     50.24 o 
  -2   0   2    16870.36    15779.43    175.84 o 
   0   0   2       96.38       89.44      2.88 o 
   2   0   2     4257.11     4202.95     56.43 o 
   4   0   2     2169.09     2198.41     30.23 o 
   6   0   2      258.03      263.69      6.53 o 
   8   0   2      223.64      226.53      4.87 o 
  10   0   2       10.88       11.70      1.35 o 
 -12   1   2        0.71       -0.33      1.09 o 
 -11   1   2        3.76        4.16      1.16 o 
 -10   1   2       14.03       10.11      1.33 o 
  -9   1   2       13.30       13.18      1.04 o 
  -8   1   2        0.56        0.58      0.48 o 
  -7   1   2      186.49      180.29      2.71 o 
  -6   1   2       37.09       41.59      1.06 o 
  -5   1   2        0.01        0.48      0.28 o 
  -4   1   2     1783.18     1735.28     16.93 o 
  -3   1   2     2585.74     2633.59     22.76 o 
  -2   1   2     4709.84     5064.55     48.15 o 
  -1   1   2     9812.07    10080.20    160.38 o 
   0   1   2       87.12       82.06      1.15 o 
   1   1   2     1624.47     1611.14     22.03 o 
   2   1   2     2945.53     2937.06     32.14 o 
   3   1   2      819.03      787.16      9.17 o 
   4   1   2      163.07      155.06      2.15 o 
   5   1   2       16.35       19.14      0.74 o 
   6   1   2       86.05      100.71      1.83 o 
   7   1   2       46.57       44.89      1.26 o 
   8   1   2       29.70       29.76      1.25 o 
   9   1   2      258.81      266.17      4.00 o 
  10   1   2       72.25       75.86      6.38 o 
  11   1   2        2.65        0.96      1.46 o 
 -12   2   2        0.74        0.43      1.59 o 
 -11   2   2        0.31        0.56      1.61 o 
 -10   2   2       42.76       41.04      2.23 o 
  -9   2   2        0.95        0.45      0.66 o 
  -8   2   2       39.28       37.43      3.65 o 
  -7   2   2        5.04        4.05      0.67 o 
  -6   2   2       43.04       47.20      1.15 o 
  -5   2   2       22.34       27.26      0.80 o 
  -4   2   2      135.63      152.28      1.98 o 
  -3   2   2      252.06      234.56      2.49 o 
  -2   2   2     3053.85     3020.56     28.99 o 
  -1   2   2     1267.36     1303.40     11.44 o 
   0   2   2      374.62      424.72      3.96 o 
   1   2   2     2719.41     2602.96     35.28 o 
   2   2   2       27.52       27.84      0.68 o 
   3   2   2      165.43      153.46      2.30 o 
   4   2   2      247.47      263.50      3.84 o 
   5   2   2     1228.52     1285.17     13.03 o 
   6   2   2      187.95      206.78      3.19 o 
   7   2   2       15.45       15.39      0.82 o 
   8   2   2        5.32        6.10      0.66 o 
   9   2   2       84.58       88.34      3.06 o 
  10   2   2       69.73       68.00      2.88 o 
  11   2   2        0.04        0.09      1.02 o 
 -11   3   2        0.14        1.76      1.56 o 
 -10   3   2       16.26       15.39      1.27 o 
  -9   3   2      140.09      143.25      3.78 o 
  -8   3   2       92.04       93.72      2.41 o 
  -7   3   2       30.61       28.06      1.23 o 
  -6   3   2        0.92        2.76      1.06 o 
  -5   3   2      575.72      574.87      5.72 o 
  -4   3   2       93.31       89.57      1.34 o 
  -3   3   2       19.15       17.84      1.69 o 
  -2   3   2     1307.18     1353.72     11.00 o 
  -1   3   2      462.38      418.48      4.03 o 
   0   3   2     1311.21     1373.05     11.10 o 
   1   3   2       46.67       44.07      1.15 o 
   2   3   2      291.09      282.22      4.83 o 
   3   3   2      813.85      861.76     10.10 o 
   4   3   2      659.92      567.56      7.10 o 
   5   3   2      377.94      390.68      5.35 o 
   6   3   2        0.14        0.66      0.44 o 
   7   3   2        9.35        9.10      0.69 o 
   8   3   2      288.42      287.98      6.13 o 
   9   3   2       36.99       44.57      4.16 o 
  10   3   2      127.95      137.17      6.48 o 
  11   3   2       11.04       16.51      1.84 o 
 -11   4   2        6.70       10.37      2.22 o 
 -10   4   2        9.04       11.56      1.56 o 
  -9   4   2        1.05        2.53      1.02 o 
  -8   4   2      160.81      170.20      3.48 o 
  -7   4   2       25.80       28.49      1.92 o 
  -6   4   2      994.58      944.09     18.30 o 
  -5   4   2        0.69        0.50      0.35 o 
  -4   4   2      737.48      784.42      8.47 o 
  -3   4   2      140.25      183.63      3.08 o 
  -2   4   2      134.78      132.43      1.55 o 
  -1   4   2      992.05     1064.01      8.82 o 
   0   4   2      876.16      948.79      7.92 o 
   1   4   2      402.25      410.42      3.75 o 
   2   4   2     1597.46     1712.56     19.27 o 
   3   4   2      198.57      197.37      2.96 o 
   4   4   2      103.28       99.16      1.92 o 
   5   4   2      160.20      161.50      2.83 o 
   6   4   2      171.08      174.31      4.18 o 
   7   4   2       76.34       83.46      2.38 o 
   8   4   2        3.37        4.49      1.46 o 
   9   4   2      230.25      225.25      5.70 o 
  10   4   2       27.40       29.72      2.15 o 
  11   4   2       22.81       28.34      2.28 o 
 -11   5   2        0.06       -1.15      1.03 o 
 -10   5   2        2.12        2.43      1.14 o 
  -9   5   2      108.76      111.34      3.72 o 
  -8   5   2      542.42      547.63     14.15 o 
  -7   5   2       24.89       25.23      1.36 o 
  -6   5   2       23.48       26.82      1.14 o 
  -5   5   2      203.22      195.71      3.03 o 
  -4   5   2        3.38        1.24      0.41 o 
  -3   5   2       86.61       99.24      1.80 o 
  -2   5   2     1266.77     1373.72     11.39 o 
  -1   5   2      776.24      872.10      7.47 o 
   0   5   2      220.20      226.61      2.40 o 
   1   5   2     1505.09     1613.73     13.23 o 
   2   5   2      497.21      532.41      4.86 o 
   3   5   2        2.75        3.51      0.65 o 
   4   5   2       78.25       84.73      1.82 o 
   6   5   2      621.32      647.01     11.00 o 
   7   5   2       25.16       29.88      1.97 o 
   8   5   2      144.57      143.29      4.23 o 
   9   5   2        0.23        1.16      1.10 o 
  10   5   2        5.27        5.82      1.40 o 
  11   5   2        9.07        9.67      1.71 o 
 -10   6   2        5.52        4.08      1.34 o 
  -9   6   2        1.67        0.19      1.61 o 
  -8   6   2       51.59       48.66      2.70 o 
  -7   6   2        4.22        4.75      1.57 o 
  -6   6   2       24.67       21.88      1.12 o 
  -5   6   2      229.34      224.05      3.44 o 
  -4   6   2       55.95       45.37      1.34 o 
  -3   6   2       67.22       71.45      1.23 o 
  -2   6   2      127.20      121.25      1.66 o 
  -1   6   2      434.55      531.20      4.95 o 
   0   6   2      649.95      756.35      6.70 o 
   1   6   2     1058.95     1198.12     10.14 o 
   2   6   2        0.18        1.26      0.31 o 
   3   6   2       41.49       31.00      1.59 o 
   4   6   2        0.93        2.87      1.81 o 
   5   6   2        9.82        5.08      0.98 o 
   6   6   2       43.25       40.31      2.11 o 
   7   6   2        1.62        2.94      1.07 o 
   8   6   2       19.16       18.08      1.77 o 
   9   6   2       16.85       12.99      1.70 o 
  10   6   2       16.05       11.72      1.77 o 
 -10   7   2        0.01        0.54      1.92 o 
  -9   7   2       27.76       33.69      2.40 o 
  -8   7   2       84.49       82.22      3.31 o 
  -7   7   2        6.98        8.58      1.52 o 
  -6   7   2      125.51      121.55      3.18 o 
  -5   7   2      296.34      307.52      5.26 o 
  -4   7   2        6.61        7.04      0.98 o 
  -3   7   2      116.04      116.16      1.96 o 
  -2   7   2      386.42      431.82      4.67 o 
  -1   7   2        1.37        1.70      0.39 o 
   0   7   2      157.83      134.47      2.20 o 
   1   7   2       37.13       41.54      1.11 o 
   2   7   2       51.01       47.01      1.23 o 
   3   7   2       67.53       59.05      1.55 o 
   4   7   2       69.93       67.38      2.02 o 
   5   7   2       32.21       34.64      2.00 o 
   6   7   2      114.60      116.23      3.73 o 
   7   7   2        0.22        1.12      1.03 o 
   8   7   2       15.84       16.56      1.80 o 
   9   7   2        0.21        0.97      2.27 o 
  -9   8   2        6.48        8.45      2.68 o 
  -8   8   2        7.07        2.80      1.32 o 
  -7   8   2        9.78       12.12      1.65 o 
  -6   8   2       19.96       16.00      1.40 o 
  -5   8   2      272.13      262.14      4.90 o 
  -4   8   2       14.80       22.26      1.39 o 
  -3   8   2        1.01        1.86      0.61 o 
  -2   8   2      107.62      105.90      1.94 o 
  -1   8   2       76.41       87.98      1.57 o 
   0   8   2      195.86      192.37      2.46 o 
   1   8   2       95.92       95.74      1.85 o 
   2   8   2      269.78      251.30      8.18 o 
   3   8   2      455.04      467.82      6.02 o 
   4   8   2      337.40      320.38      6.78 o 
   5   8   2        9.22        8.11      1.37 o 
   6   8   2       49.64       58.35      2.75 o 
   7   8   2        6.48        6.91      1.45 o 
   8   8   2        6.23        8.97      1.63 o 
   9   8   2        2.46        3.10      1.44 o 
  -8   9   2        0.53        1.85      1.36 o 
  -7   9   2       27.09       27.49      2.30 o 
  -6   9   2        6.10        5.57      1.40 o 
  -5   9   2       12.96       12.14      1.24 o 
  -4   9   2        1.24        2.07      0.88 o 
  -3   9   2      441.54      421.25      6.69 o 
  -2   9   2       49.17       49.16      1.64 o 
  -1   9   2      102.38      104.23      2.05 o 
   0   9   2     1427.15     1472.04     15.78 o 
   1   9   2       40.78       38.78      1.43 o 
   2   9   2       64.88       69.89      1.72 o 
   3   9   2       64.14       64.04      3.00 o 
   4   9   2      122.06      132.28      4.11 o 
   5   9   2       17.93       16.06      1.78 o 
   6   9   2       39.28       32.71      2.37 o 
   7   9   2        0.25       -0.82      1.10 o 
   8   9   2        0.72        0.86      1.23 o 
  -7  10   2        1.89        2.25      1.36 o 
  -6  10   2        3.48        1.92      0.96 o 
  -5  10   2       34.01       35.32      1.93 o 
  -4  10   2      133.80      118.90      3.89 o 
  -3  10   2        1.74        0.79      0.88 o 
  -2  10   2        1.56        1.80      1.13 o 
  -1  10   2        0.11       -0.19      0.80 o 
   0  10   2       12.07       11.04      1.01 o 
   1  10   2        6.60        6.32      0.91 o 
   2  10   2       14.10       16.11      1.14 o 
   3  10   2       99.63       97.93      4.77 o 
   4  10   2       18.85       19.60      1.92 o 
   5  10   2       19.98       19.66      2.04 o 
   6  10   2       56.40       55.35      3.07 o 
   7  10   2        7.83       10.10      1.83 o 
  -6  11   2        3.05        1.68      1.06 o 
  -5  11   2       19.08       18.69      1.64 o 
  -4  11   2        3.77        2.89      1.03 o 
  -3  11   2        0.04        1.43      1.19 o 
  -2  11   2       18.28       15.95      1.79 o 
  -1  11   2        0.98        2.03      1.49 o 
   0  11   2       70.86       74.52      3.14 o 
   1  11   2       49.85       51.16      2.15 o 
   2  11   2       11.50       15.05      1.42 o 
   3  11   2        2.31        1.82      1.25 o 
   4  11   2        4.04        4.24      1.50 o 
   5  11   2        1.41        0.58      1.36 o 
  -3  12   2        4.45        3.09      1.42 o 
  -2  12   2        1.10        0.03      1.15 o 
  -1  12   2       17.57       20.61      3.01 o 
   0  12   2       31.64       37.30      3.58 o 
   1  12   2        6.48       11.19      1.67 o 
   2  12   2        3.62        3.18      1.99 o 
   3  12   2        0.18       -2.13      1.13 o 
 -11   0   3      220.59      220.27      7.92 o 
  -9   0   3       48.53       51.48      3.25 o 
  -7   0   3      139.29      117.27     11.86 o 
  -5   0   3        5.70        4.17      0.51 o 
  -3   0   3    12408.12    12543.35    139.51 o 
  -1   0   3     2821.73     2695.55     36.65 o 
   1   0   3     1592.86     1422.26     26.97 o 
   3   0   3      102.77       97.11      2.72 o 
   5   0   3     4498.57     4768.27     93.37 o 
   7   0   3      289.67      263.89      5.23 o 
   9   0   3        4.09        2.93      0.95 o 
 -12   1   3       19.51       20.17      2.73 o 
 -11   1   3        2.92        3.97      1.21 o 
 -10   1   3       26.98       24.08      1.84 o 
  -9   1   3       91.74       85.91      2.96 o 
  -8   1   3        0.14        0.31      0.52 o 
  -7   1   3       46.63       42.63      2.33 o 
  -6   1   3      743.17      769.61      8.22 o 
  -5   1   3     1294.75     1353.36     13.52 o 
  -4   1   3       14.03        9.18      0.50 o 
  -3   1   3     1164.66     1165.94     10.38 o 
  -2   1   3     1285.84     1222.88     10.81 o 
  -1   1   3     7570.94     7716.87     79.62 o 
   0   1   3     1593.93     1636.09     18.06 o 
   1   1   3     5889.99     5789.13     65.37 o 
   2   1   3      581.58      558.19      6.59 o 
   3   1   3       64.10       61.23      1.24 o 
   4   1   3        0.04        0.58      0.31 o 
   5   1   3       61.22       66.05      1.74 o 
   6   1   3       58.57       57.75      1.36 o 
   7   1   3      110.96      110.67      2.09 o 
   8   1   3      120.23      125.40      2.40 o 
   9   1   3        0.55        0.43      0.61 o 
  10   1   3       36.28       39.70      2.22 o 
  11   1   3       21.05       22.65      1.92 o 
 -12   2   3        0.03       -0.33      1.62 o 
 -11   2   3       16.75       20.75      1.86 o 
 -10   2   3        3.55        3.48      1.10 o 
  -9   2   3        0.00       -0.17      0.59 o 
  -8   2   3       53.56       49.71      2.87 o 
  -7   2   3       71.01       71.44      2.74 o 
  -6   2   3      245.43      245.96      3.21 o 
  -5   2   3       88.63      102.32      2.14 o 
  -4   2   3      394.48      386.40      3.90 o 
  -3   2   3     3665.36     3685.82     35.41 o 
  -2   2   3    31622.79    32114.85    307.14 o 
  -1   2   3     5168.54     5290.78     45.20 o 
   0   2   3      259.92      247.88      2.76 o 
   1   2   3       92.75       92.83      1.97 o 
   2   2   3     1986.69     2040.23     28.09 o 
   3   2   3        7.81        8.32      0.77 o 
   4   2   3      252.61      268.11      3.79 o 
   5   2   3      248.94      242.56      3.20 o 
   6   2   3        4.53        3.16      0.50 o 
   7   2   3       32.35       34.32      1.14 o 
   8   2   3        0.52        1.29      0.84 o 
   9   2   3       22.82       24.52      1.56 o 
  10   2   3       16.93       15.77      1.64 o 
  11   2   3       17.54       18.60      1.83 o 
 -11   3   3        0.38       -0.36      1.39 o 
 -10   3   3        5.36        7.44      1.28 o 
  -9   3   3       87.11       86.92      3.31 o 
  -8   3   3        5.90        6.17      0.83 o 
  -7   3   3      145.00      123.19      2.96 o 
  -6   3   3      305.75      294.78     11.55 o 
  -5   3   3       33.23       30.73      0.77 o 
  -4   3   3      116.83      120.22      1.99 o 
  -3   3   3       33.47       33.57      1.53 o 
  -2   3   3      550.13      595.57      5.64 o 
  -1   3   3     1661.49     1765.08     15.48 o 
   0   3   3      321.84      308.70      3.13 o 
   1   3   3      175.56      164.25      2.57 o 
   2   3   3      166.99      186.01      3.79 o 
   3   3   3       56.57       59.52      1.42 o 
   4   3   3      531.33      570.52      7.47 o 
   5   3   3      111.33      108.42      2.15 o 
   6   3   3       57.68       48.99      1.41 o 
   7   3   3       17.29       15.05      1.04 o 
   8   3   3        5.22        6.98      0.92 o 
   9   3   3      104.42      105.97      3.56 o 
  10   3   3      133.19      140.85      4.32 o 
  11   3   3        2.68        3.91      1.36 o 
 -11   4   3       46.94       55.69      4.01 o 
 -10   4   3        2.50        2.92      1.12 o 
  -9   4   3       16.49       15.32      1.26 o 
  -8   4   3       68.27       66.71      2.13 o 
  -7   4   3        8.05       10.44      1.10 o 
  -6   4   3        1.42        0.50      0.66 o 
  -5   4   3       79.69       75.12      1.64 o 
  -4   4   3      199.50      169.86      2.82 o 
  -3   4   3     7797.26     8595.54     73.67 o 
  -2   4   3     1250.70     1259.41     10.38 o 
  -1   4   3        2.47        3.63      0.43 o 
   0   4   3      746.15      745.83      6.99 o 
   1   4   3       49.48       44.40      0.82 o 
   2   4   3      129.48      148.35      3.21 o 
   3   4   3     2870.41     3118.22     42.95 o 
   4   4   3       62.13       71.40      1.60 o 
   5   4   3       50.90       35.67      2.05 o 
   6   4   3        2.51        3.08      0.94 o 
   7   4   3       54.45       62.59      2.01 o 
   8   4   3      101.37       90.54      3.24 o 
   9   4   3        1.42        2.00      1.18 o 
  10   4   3       14.28       13.89      1.71 o 
  11   4   3        0.22        1.11      1.41 o 
 -11   5   3        2.93        4.64      1.40 o 
 -10   5   3       13.41       14.95      1.75 o 
  -9   5   3       10.53       11.71      1.53 o 
  -8   5   3       61.87       62.10      2.15 o 
  -7   5   3      402.32      380.22      5.93 o 
  -6   5   3       29.15       25.13      1.15 o 
  -5   5   3      592.85      561.20      6.66 o 
  -4   5   3       21.50       32.14      1.70 o 
  -3   5   3      455.58      485.40      4.50 o 
  -2   5   3        0.64        0.25      0.27 o 
  -1   5   3      141.75      148.71      2.01 o 
   0   5   3      249.04      260.67      2.68 o 
   1   5   3      369.80      369.07      3.89 o 
   2   5   3       12.86       13.65      0.63 o 
   3   5   3     1030.83     1174.70     17.46 o 
   4   5   3      707.26      725.99     12.46 o 
   5   5   3       11.27       13.17      1.23 o 
   6   5   3       44.76       52.01      2.31 o 
   7   5   3     1057.90     1055.43     16.81 o 
   8   5   3       89.94       84.85      7.70 o 
   9   5   3       49.37       45.53      2.53 o 
  10   5   3       13.86       13.61      1.80 o 
 -10   6   3        8.06        8.56      1.58 o 
  -9   6   3        1.49        3.03      1.71 o 
  -8   6   3       31.93       32.53      4.39 o 
  -7   6   3      140.91      144.83      3.38 o 
  -6   6   3        8.52        8.15      0.83 o 
  -5   6   3        1.03        0.50      0.50 o 
  -4   6   3        0.01        0.83      0.45 o 
  -3   6   3      156.30      149.95      2.18 o 
  -2   6   3      237.81      217.27      2.47 o 
  -1   6   3      450.35      477.95      4.53 o 
   0   6   3        0.77        1.25      0.31 o 
   1   6   3      165.79      168.72      2.05 o 
   2   6   3      603.56      659.06      7.54 o 
   3   6   3       58.18       62.56      2.25 o 
   4   6   3      128.35      132.63      3.54 o 
   5   6   3      102.70       98.48      7.02 o 
   6   6   3       32.16       23.61      1.71 o 
   7   6   3       25.65       21.56      3.59 o 
   8   6   3       10.96        9.05      2.04 o 
   9   6   3        7.85        5.17      1.39 o 
  10   6   3        1.92        1.55      1.27 o 
 -10   7   3        0.72        0.64      1.29 o 
  -9   7   3        4.74        3.13      1.29 o 
  -8   7   3       36.09       31.71      4.06 o 
  -7   7   3       39.26       37.99      1.85 o 
  -6   7   3       16.39       16.51      1.82 o 
  -5   7   3        0.15        0.58      0.74 o 
  -4   7   3       21.89       23.23      1.12 o 
  -3   7   3       22.65       24.91      1.09 o 
  -2   7   3       77.41       89.74      1.68 o 
  -1   7   3        2.55        1.60      0.37 o 
   0   7   3       14.02       14.23      1.28 o 
   1   7   3        9.15        9.37      0.64 o 
   2   7   3        2.84        3.15      0.71 o 
   3   7   3      152.20      160.83      3.24 o 
   4   7   3      158.18      146.82      3.96 o 
   5   7   3       16.28       14.23      2.09 o 
   6   7   3        0.90        1.11      0.94 o 
   7   7   3       70.14       63.79      6.00 o 
   8   7   3       24.94       20.95      1.95 o 
   9   7   3        3.08        4.92      1.41 o 
  -9   8   3        2.00        1.40      1.27 o 
  -8   8   3        0.01       -1.90      1.03 o 
  -7   8   3       13.57       15.65      1.44 o 
  -6   8   3        0.58        0.28      0.81 o 
  -5   8   3      225.68      199.49      4.13 o 
  -4   8   3       19.48       21.61      1.17 o 
  -3   8   3      161.68      159.63      2.89 o 
  -2   8   3       51.85       50.17      1.52 o 
  -1   8   3        0.54        0.51      0.44 o 
   0   8   3      156.23      158.25      2.47 o 
   1   8   3       19.01       15.23      0.83 o 
   2   8   3       64.30       60.41      1.96 o 
   3   8   3      189.72      191.91      7.11 o 
   4   8   3      110.05      108.92      2.78 o 
   5   8   3      131.67      128.03      4.00 o 
   6   8   3        1.73        1.79      1.09 o 
   7   8   3       32.22       29.47      5.09 o 
   8   8   3       11.13       14.80      2.77 o 
   9   8   3        0.72        2.55      1.69 o 
  -8   9   3        0.88        1.77      1.38 o 
  -7   9   3        0.97        1.54      1.00 o 
  -6   9   3       22.31       22.91      1.64 o 
  -5   9   3       67.51       56.39      2.21 o 
  -4   9   3       63.54       70.40      4.26 o 
  -3   9   3       16.46       16.31      1.33 o 
  -2   9   3      201.37      179.09      3.18 o 
  -1   9   3      290.23      299.25      4.45 o 
   0   9   3       43.66       46.42      2.50 o 
   1   9   3     1514.39     1588.21     18.06 o 
   2   9   3       18.63       16.87      1.37 o 
   3   9   3       69.63       61.29      2.21 o 
   4   9   3       55.69       59.38      2.80 o 
   5   9   3        1.20        0.08      1.15 o 
   6   9   3       16.23       21.35      2.05 o 
   7   9   3        0.03        2.42      1.30 o 
   8   9   3        9.88       14.05      3.33 o 
  -7  10   3        5.12        7.52      1.32 o 
  -6  10   3        2.51        2.48      1.04 o 
  -5  10   3        5.89        2.97      1.04 o 
  -4  10   3       26.52       28.30      1.75 o 
  -3  10   3      159.91      158.73      5.38 o 
  -2  10   3      138.40      127.30      4.07 o 
  -1  10   3       67.50       61.70      2.71 o 
   0  10   3        5.08        5.00      0.90 o 
   1  10   3       49.18       45.94      1.75 o 
   2  10   3        2.88        3.26      1.00 o 
   3  10   3      113.40      111.76      3.85 o 
   4  10   3        1.16       -0.05      1.11 o 
   5  10   3        1.00        4.55      1.41 o 
   6  10   3      112.91      122.96      8.60 o 
   7  10   3       16.36       25.50      2.72 o 
  -5  11   3        0.00        0.65      0.95 o 
  -4  11   3        0.13       -0.60      1.07 o 
  -3  11   3        1.16        2.42      1.84 o 
  -2  11   3        4.10        1.44      1.17 o 
  -1  11   3        4.86        4.72      1.38 o 
   0  11   3        8.82        9.55      1.25 o 
   1  11   3        1.18        2.62      1.01 o 
   2  11   3       84.01       83.82      3.49 o 
   3  11   3        6.91        9.39      1.64 o 
   4  11   3       19.56       19.79      2.04 o 
   5  11   3       12.80       12.02      2.57 o 
  -3  12   3       54.28       68.08      3.39 o 
  -2  12   3       21.04       17.41      1.98 o 
  -1  12   3       22.44       25.51      2.22 o 
   0  12   3        2.76        6.53      2.25 o 
   1  12   3       15.83       22.16      3.01 o 
   2  12   3        7.46       10.63      1.73 o 
   3  12   3        3.35        9.10      1.72 o 
 -12   0   4        0.82        6.13      1.92 o 
 -10   0   4       67.56       56.75      3.74 o 
  -8   0   4       49.80       54.79      3.21 o 
  -6   0   4       14.84       14.42      0.96 o 
  -4   0   4     1449.73     1514.22     17.42 o 
  -2   0   4      199.69      195.76      3.77 o 
   0   0   4    26143.09    27917.17    518.25 o 
   2   0   4     2492.50     2402.23     32.91 o 
   4   0   4      948.55      870.19     12.80 o 
   6   0   4      684.41      684.74     10.77 o 
   8   0   4      371.89      367.22      6.96 o 
  10   0   4        6.43        5.66      1.95 o 
 -12   1   4        2.04        2.65      1.26 o 
 -11   1   4       10.13       10.26      3.53 o 
 -10   1   4        1.57        2.98      1.11 o 
  -9   1   4        1.65        2.58      0.89 o 
  -8   1   4       11.23        8.05      0.93 o 
  -7   1   4       98.40       87.34      2.09 o 
  -6   1   4       45.62       57.08      1.24 o 
  -5   1   4     1311.34     1363.68     12.31 o 
  -4   1   4      150.63      134.06      2.00 o 
  -3   1   4      583.25      551.29      4.75 o 
  -2   1   4      427.46      459.77      4.38 o 
  -1   1   4      320.28      317.19      3.51 o 
   0   1   4     4751.75     4782.59     51.94 o 
   1   1   4     3043.19     2979.73     32.65 o 
   2   1   4     1792.79     1916.21     21.28 o 
   3   1   4      940.59      965.47     11.19 o 
   4   1   4       20.18       26.45      0.80 o 
   5   1   4        1.60        0.29      0.68 o 
   6   1   4      101.89      106.11      1.96 o 
   7   1   4       71.02       61.78      2.53 o 
   8   1   4       16.85       14.28      1.06 o 
   9   1   4      146.44      148.75      3.36 o 
  10   1   4        7.86        9.55      1.15 o 
  11   1   4       18.43       20.97      2.78 o 
 -11   2   4       25.00       29.50      3.83 o 
 -10   2   4       16.00       17.58      1.65 o 
  -9   2   4      226.34      223.81      5.73 o 
  -8   2   4       47.69       47.34      1.69 o 
  -7   2   4       35.10       33.82      1.35 o 
  -6   2   4        7.64        6.33      0.60 o 
  -5   2   4     2913.51     2827.63     24.73 o 
  -4   2   4      273.41      239.60      3.90 o 
  -3   2   4     2082.44     2213.75     21.65 o 
  -2   2   4     3887.65     3885.63     37.25 o 
  -1   2   4      664.24      663.70      6.13 o 
   0   2   4        5.96        6.11      0.31 o 
   1   2   4      359.54      377.40      5.98 o 
   2   2   4     1464.09     1454.41     20.47 o 
   3   2   4        0.00       -0.20      0.72 o 
   4   2   4      511.46      570.53      7.13 o 
   5   2   4      450.18      455.47      5.31 o 
   6   2   4        2.29        1.87      0.41 o 
   7   2   4       10.03       11.51      0.78 o 
   8   2   4      123.94      119.12      5.08 o 
   9   2   4        1.54        2.25      0.82 o 
  10   2   4        4.34        6.77      1.33 o 
  11   2   4       15.23       13.23      1.70 o 
 -11   3   4       12.13       13.92      1.67 o 
 -10   3   4        0.83        0.34      1.79 o 
  -9   3   4        2.21        2.52      0.77 o 
  -8   3   4       11.27        8.82      0.96 o 
  -7   3   4       26.22       26.24      1.27 o 
  -6   3   4       44.85       40.71      1.26 o 
  -5   3   4     1403.56     1444.77     14.80 o 
  -4   3   4     2163.65     2193.92     21.71 o 
  -3   3   4       20.99       31.89      1.65 o 
  -2   3   4       97.75       85.98      1.25 o 
  -1   3   4      307.61      302.65      3.13 o 
   0   3   4      494.70      513.59      4.94 o 
   1   3   4      116.49       86.75      2.08 o 
   2   3   4     1314.70     1478.18     20.96 o 
   3   3   4      489.76      469.87      7.72 o 
   4   3   4      214.82      206.90      3.10 o 
   5   3   4       56.67       63.37      1.53 o 
   6   3   4        0.10       -0.17      0.50 o 
   7   3   4       26.37       22.07      1.71 o 
   8   3   4        9.56        8.64      1.02 o 
   9   3   4       50.13       54.80      2.62 o 
  10   3   4        3.44        4.53      1.33 o 
  11   3   4        0.26       -0.29      1.03 o 
 -11   4   4       10.04       11.63      2.25 o 
 -10   4   4       16.94       14.50      2.39 o 
  -9   4   4        9.52        9.80      1.11 o 
  -8   4   4       70.38       66.92      2.78 o 
  -7   4   4      238.65      238.83      4.30 o 
  -6   4   4       98.69       89.98      2.06 o 
  -5   4   4        7.64       11.02      0.98 o 
  -4   4   4        0.26        0.36      0.41 o 
  -3   4   4        1.57        0.52      0.47 o 
  -2   4   4      145.76      168.45      2.11 o 
  -1   4   4       81.21       79.97      1.25 o 
   0   4   4       31.17       27.25      1.13 o 
   1   4   4       69.56       79.98      1.28 o 
   2   4   4       69.70       79.90      2.22 o 
   3   4   4       41.70       48.23      1.85 o 
   4   4   4     1833.82     2062.98     29.34 o 
   5   4   4      801.40      796.82     17.76 o 
   6   4   4      222.00      211.27      4.85 o 
   7   4   4        7.72        9.43      1.02 o 
   8   4   4      253.57      255.92      5.76 o 
   9   4   4       15.53       19.09      2.42 o 
  10   4   4       18.10       19.10      1.97 o 
  11   4   4       11.09        8.45      1.61 o 
 -11   5   4       11.78       12.22      2.52 o 
 -10   5   4       15.19       17.97      1.89 o 
  -9   5   4        7.39        5.80      1.26 o 
  -8   5   4      362.97      379.71      8.93 o 
  -7   5   4        3.32        5.23      0.78 o 
  -6   5   4      804.21      798.51      9.12 o 
  -5   5   4      244.93      236.46      3.53 o 
  -4   5   4      399.64      387.30      4.92 o 
  -3   5   4       20.38       16.96      0.95 o 
  -2   5   4       42.96       36.07      1.42 o 
  -1   5   4      927.76     1062.43      9.87 o 
   0   5   4      585.16      641.26      6.26 o 
   1   5   4        8.13        5.17      0.36 o 
   2   5   4       45.52       58.13      1.96 o 
   3   5   4       58.53       58.16      2.08 o 
   4   5   4      264.23      247.49      6.56 o 
   5   5   4      108.18      110.82      3.24 o 
   6   5   4       75.57       74.18      2.78 o 
   7   5   4       33.28       33.69      3.53 o 
   8   5   4      352.71      346.14      7.41 o 
   9   5   4       65.93       67.72      3.07 o 
  10   5   4        0.46       -0.28      1.14 o 
 -10   6   4       39.51       38.36      2.55 o 
  -9   6   4        5.03        4.31      1.30 o 
  -8   6   4      134.36      140.03      7.47 o 
  -7   6   4       20.42       21.88      1.23 o 
  -6   6   4      173.24      163.34      2.99 o 
  -5   6   4      138.07      123.34      2.45 o 
  -4   6   4       11.06       11.96      0.83 o 
  -3   6   4       34.51       27.80      4.13 o 
  -2   6   4        1.31        0.68      0.36 o 
  -1   6   4       38.63       36.92      0.86 o 
   0   6   4      152.39      144.83      2.06 o 
   1   6   4      332.98      345.72      3.83 o 
   2   6   4      338.01      329.86      5.07 o 
   3   6   4       11.02        9.67      1.08 o 
   4   6   4       19.23       17.96      1.40 o 
   5   6   4      205.08      211.79      5.00 o 
   6   6   4        0.47        0.35      0.80 o 
   7   6   4        3.87        2.72      1.13 o 
   8   6   4       28.68       28.89      2.15 o 
   9   6   4        1.03        0.08      1.06 o 
  10   6   4        4.73        2.88      1.37 o 
 -10   7   4        4.73        6.03      1.58 o 
  -9   7   4       14.08       16.90      1.89 o 
  -8   7   4        0.00        1.38      1.87 o 
  -7   7   4        2.17        3.56      0.96 o 
  -6   7   4       36.05       33.68      1.43 o 
  -5   7   4       53.24       41.83      1.88 o 
  -4   7   4      283.31      283.27      5.83 o 
  -3   7   4        0.02        0.37      0.48 o 
  -2   7   4       55.14       59.01      1.35 o 
  -1   7   4       60.18       65.26      1.90 o 
   0   7   4        2.66        4.59      0.48 o 
   1   7   4       33.33       35.08      1.24 o 
   2   7   4        2.89        1.80      0.53 o 
   3   7   4       24.41       27.46      1.37 o 
   4   7   4        0.06        0.31      0.76 o 
   5   7   4       12.23       10.69      1.56 o 
   6   7   4        3.49        4.72      1.42 o 
   7   7   4       19.12       13.70      1.66 o 
   8   7   4       12.91       13.72      1.72 o 
   9   7   4       10.07       10.88      1.70 o 
  -9   8   4       32.11       30.17      2.62 o 
  -8   8   4        1.60       -0.53      1.07 o 
  -7   8   4       14.34       12.70      1.37 o 
  -6   8   4       32.64       33.03      3.17 o 
  -5   8   4        7.23        5.84      1.10 o 
  -4   8   4      975.46      949.56     10.80 o 
  -3   8   4      107.14       93.93      2.17 o 
  -2   8   4      173.66      174.93      3.03 o 
  -1   8   4       18.99       15.07      0.99 o 
   0   8   4       54.41       59.42      2.13 o 
   1   8   4      282.88      290.14      4.28 o 
   2   8   4        6.00        7.51      0.85 o 
   3   8   4        8.62        9.40      1.37 o 
   4   8   4      108.47      102.21      2.85 o 
   5   8   4       17.79       11.76      1.56 o 
   6   8   4        6.29        8.03      1.45 o 
   7   8   4        0.16       -0.88      1.00 o 
   8   8   4        8.75       11.91      5.09 o 
  -8   9   4       21.46       27.38      5.07 o 
  -7   9   4        0.05        1.04      0.96 o 
  -6   9   4       15.10       10.91      1.29 o 
  -5   9   4       22.29       24.01      1.63 o 
  -4   9   4       32.79       28.87      2.68 o 
  -3   9   4       27.20       31.19      2.52 o 
  -2   9   4        7.07        7.74      1.41 o 
  -1   9   4       26.34       28.12      1.79 o 
   0   9   4      272.27      258.76      4.10 o 
   1   9   4       65.36       66.67      3.10 o 
   2   9   4      177.91      159.66      3.11 o 
   3   9   4      104.45      102.82      3.84 o 
   4   9   4      151.92      143.26      3.46 o 
   5   9   4      106.39      100.13      4.64 o 
   6   9   4        0.39       -0.03      1.09 o 
   7   9   4        0.44        0.73      1.23 o 
   8   9   4       13.00       16.95      2.07 o 
  -7  10   4        0.16        1.59      1.02 o 
  -6  10   4       10.40       11.29      1.42 o 
  -5  10   4        2.79        4.80      1.09 o 
  -4  10   4       27.18       24.86      1.65 o 
  -3  10   4        0.09       -0.31      1.59 o 
  -2  10   4       15.68       20.33      1.54 o 
  -1  10   4       85.66       83.70      4.50 o 
   0  10   4       36.52       37.97      1.63 o 
   1  10   4       25.65       28.99      1.55 o 
   2  10   4        0.36        0.48      0.76 o 
   3  10   4        2.67        1.87      1.28 o 
   4  10   4       26.20       24.75      2.13 o 
   5  10   4        0.09        0.02      1.46 o 
   6  10   4      148.12      148.65      5.18 o 
  -5  11   4        0.14        1.20      1.22 o 
  -4  11   4       24.42       28.23      2.34 o 
  -3  11   4       24.83       28.24      2.31 o 
  -2  11   4        7.07        5.30      1.48 o 
  -1  11   4        0.85        0.57      1.13 o 
   0  11   4        5.23        6.48      1.20 o 
   1  11   4      101.83      107.39      2.71 o 
   2  11   4        9.95        8.72      1.26 o 
   3  11   4       21.43       18.30      1.98 o 
   4  11   4        8.67        8.40      1.71 o 
   5  11   4       17.59       19.74      2.20 o 
  -3  12   4        1.06        1.67      2.17 o 
  -2  12   4       41.92       48.56      3.63 o 
  -1  12   4        4.01        5.46      1.53 o 
   0  12   4       94.32      108.69      5.86 o 
   1  12   4       10.67       12.12      1.80 o 
   2  12   4        0.01        1.15      1.74 o 
   3  12   4        7.74       11.70      1.79 o 
 -11   0   5       16.53       14.24      2.35 o 
  -9   0   5      154.94      137.84      5.57 o 
  -7   0   5       40.31       47.11      2.82 o 
  -5   0   5      129.23      125.41      2.32 o 
  -3   0   5      189.20      174.67      3.85 o 
  -1   0   5    12011.63    12181.89    224.24 o 
   1   0   5     9315.29     9445.03    174.15 o 
   3   0   5       97.36      104.78      2.38 o 
   5   0   5       95.72      110.98      5.37 o 
   7   0   5      558.72      583.76     12.65 o 
   9   0   5      130.40      133.10     11.08 o 
  11   0   5       11.48       13.28      2.62 o 
 -12   1   5        9.46       16.77      2.78 o 
 -11   1   5       37.02       34.91      2.34 o 
 -10   1   5       11.50       16.19      1.67 o 
  -9   1   5        2.05        3.97      1.07 o 
  -8   1   5       10.90       14.86      2.29 o 
  -7   1   5       29.60       30.67      1.36 o 
  -6   1   5      231.29      241.95      3.85 o 
  -5   1   5     1475.38     1547.47     13.90 o 
  -4   1   5       40.59       37.62      0.73 o 
  -2   1   5     2336.41     2273.35     19.84 o 
  -1   1   5      862.22      871.56     10.16 o 
   0   1   5       68.11       83.10      4.42 o 
   1   1   5     2187.96     2088.39     23.15 o 
   2   1   5     5708.49     5820.79     63.21 o 
   3   1   5     1063.32     1169.80     13.47 o 
   4   1   5       44.78       49.66      1.15 o 
   5   1   5       11.40       15.45      0.72 o 
   6   1   5      517.57      513.64     14.36 o 
   7   1   5      211.14      198.86      3.13 o 
   8   1   5      427.12      430.04      6.60 o 
   9   1   5      158.52      170.66      3.72 o 
  10   1   5       70.86       73.67      2.51 o 
  11   1   5        5.78        5.00      2.02 o 
 -11   2   5        0.19        1.94      1.15 o 
 -10   2   5        3.44        1.33      2.05 o 
  -9   2   5       41.22       44.62      2.96 o 
  -8   2   5      158.96      157.13      3.24 o 
  -7   2   5      142.89      140.55      2.89 o 
  -6   2   5        0.02        0.92      0.44 o 
  -5   2   5      810.11      816.27      8.82 o 
  -4   2   5      672.06      683.13      7.43 o 
  -3   2   5       52.47       62.64      1.60 o 
  -2   2   5     3173.88     3188.77     27.60 o 
  -1   2   5      197.17      172.08      2.00 o 
   0   2   5       80.92       73.96      1.67 o 
   1   2   5        0.04        0.40      0.59 o 
   2   2   5       48.27       55.47      1.54 o 
   3   2   5      346.55      400.98      6.40 o 
   4   2   5       22.41       26.21      0.92 o 
   5   2   5      243.34      271.77      4.04 o 
   6   2   5      126.21      116.93      2.91 o 
   7   2   5      300.65      290.17      4.91 o 
   8   2   5        2.48        1.49      0.77 o 
   9   2   5        0.09       -0.03      0.77 o 
  10   2   5       38.27       44.32      2.03 o 
  11   2   5        6.49        8.38      1.54 o 
 -11   3   5        2.91        1.57      2.37 o 
 -10   3   5       16.03       20.65      3.18 o 
  -9   3   5        8.86       10.53      1.11 o 
  -8   3   5        0.24        0.39      0.66 o 
  -7   3   5      106.27      112.23      2.28 o 
  -6   3   5      157.95      135.75      2.82 o 
  -5   3   5      891.95      834.96      9.11 o 
  -4   3   5      204.70      203.80      2.93 o 
  -3   3   5      255.11      232.12      3.13 o 
  -2   3   5      934.32      873.38      8.09 o 
  -1   3   5     1256.22     1285.35     11.54 o 
   0   3   5     1257.68     1221.82     12.18 o 
   1   3   5      448.10      473.20      7.54 o 
   2   3   5      508.85      507.53      8.17 o 
   3   3   5      846.60      917.43     13.83 o 
   4   3   5       12.00       15.90      0.93 o 
   5   3   5      150.35      160.75      9.57 o 
   6   3   5      101.16       96.94      2.42 o 
   7   3   5       65.87       68.41      2.13 o 
   8   3   5        5.89        6.70      0.99 o 
   9   3   5      236.45      243.21      4.76 o 
  10   3   5       76.97       76.51      3.23 o 
  11   3   5        0.00        0.45      1.15 o 
 -11   4   5       51.47       52.81      3.98 o 
 -10   4   5       32.27       31.11      2.15 o 
  -9   4   5       13.67       10.45      1.17 o 
  -8   4   5        0.05        1.14      0.90 o 
  -7   4   5      488.82      475.72      6.09 o 
  -6   4   5      345.12      333.55     10.81 o 
  -5   4   5      326.45      309.94      4.29 o 
  -4   4   5      695.73      725.39      8.08 o 
  -3   4   5      587.86      677.95      7.52 o 
  -2   4   5     1335.94     1512.86     13.60 o 
  -1   4   5     1124.34     1230.55     11.21 o 
   0   4   5      512.89      587.83      5.74 o 
   1   4   5        9.27       12.39      0.91 o 
   2   4   5      585.22      618.77     12.27 o 
   3   4   5     1006.98     1071.89     20.16 o 
   4   4   5       49.64       48.50      2.48 o 
   5   4   5        0.00        0.38      0.76 o 
   6   4   5        0.07       -0.24      0.68 o 
   7   4   5      394.91      426.42      6.70 o 
   8   4   5      134.34      129.47      3.27 o 
   9   4   5      179.81      177.07      4.96 o 
  10   4   5        0.62        0.63      1.08 o 
 -11   5   5       53.76       54.83      4.17 o 
 -10   5   5       14.42       16.54      1.83 o 
  -9   5   5        6.95        7.36      1.11 o 
  -8   5   5       44.90       42.43      2.23 o 
  -7   5   5        5.81        4.26      0.78 o 
  -6   5   5      150.87      139.79      2.78 o 
  -5   5   5        3.48        4.87      0.69 o 
  -4   5   5      206.62      190.31      4.81 o 
  -3   5   5      506.93      565.09      6.85 o 
  -2   5   5       37.31       40.91      1.11 o 
  -1   5   5        8.98       12.42      0.57 o 
   0   5   5       18.44       24.78      0.73 o 
   1   5   5       31.77       41.84      1.51 o 
   2   5   5       86.26      100.49      2.75 o 
   3   5   5      847.58      911.35     14.14 o 
   4   5   5       20.79       24.10      2.78 o 
   5   5   5       24.39       22.45      1.58 o 
   6   5   5      154.81      149.02      5.15 o 
   7   5   5      142.03      140.93      4.12 o 
   8   5   5      142.10      140.55      3.49 o 
   9   5   5       25.56       23.11      2.05 o 
  10   5   5       90.83       85.93      3.60 o 
 -10   6   5        4.90        5.09      1.42 o 
  -9   6   5        8.50        9.09      1.53 o 
  -8   6   5        1.04        0.21      0.68 o 
  -7   6   5      216.12      213.64      3.67 o 
  -6   6   5      193.84      191.42      3.34 o 
  -5   6   5        0.06       -0.38      0.52 o 
  -4   6   5        0.97        2.09      0.56 o 
  -3   6   5       23.37       15.70      1.03 o 
  -2   6   5      352.33      347.24      8.45 o 
  -1   6   5        8.67       13.64      0.65 o 
   0   6   5      210.37      209.44      2.67 o 
   1   6   5       49.14       41.00      1.25 o 
   2   6   5      138.46      144.35      6.72 o 
   3   6   5      119.86      118.20      4.16 o 
   4   6   5        0.63        0.49      1.33 o 
   5   6   5       15.72       17.90      1.54 o 
   6   6   5       65.32       61.59      2.67 o 
   7   6   5       55.10       50.01      2.62 o 
   8   6   5       14.68       19.06      3.13 o 
   9   6   5       38.10       46.40      2.88 o 
  10   6   5        1.74        2.18      1.36 o 
  -9   7   5        4.74        6.15      1.44 o 
  -8   7   5        0.01        0.27      0.83 o 
  -7   7   5        2.92        5.98      0.90 o 
  -6   7   5      117.79      117.28      2.58 o 
  -5   7   5      229.20      230.30      3.77 o 
  -4   7   5       14.46       16.70      1.23 o 
  -3   7   5       48.84       49.98      1.71 o 
  -2   7   5        0.29        0.09      0.46 o 
  -1   7   5      120.62      112.34      2.27 o 
   0   7   5       19.29       21.21      1.02 o 
   1   7   5       42.40       45.99      1.43 o 
   2   7   5      250.16      265.52      4.56 o 
   3   7   5       28.03       29.72      1.44 o 
   4   7   5       58.86       60.65      2.52 o 
   5   7   5        2.95        2.70      1.04 o 
   6   7   5        1.85        2.10      1.01 o 
   7   7   5        1.57        1.10      1.72 o 
   8   7   5       13.87       11.90      1.71 o 
   9   7   5        0.34       -0.54      1.11 o 
  -9   8   5       11.24       14.57      1.93 o 
  -8   8   5       12.61       14.08      1.56 o 
  -7   8   5        2.80        4.05      1.15 o 
  -6   8   5       12.67       12.86      1.43 o 
  -5   8   5       90.98       88.44      2.27 o 
  -4   8   5        2.73        1.89      0.77 o 
  -3   8   5       40.48       34.09      1.40 o 
  -2   8   5       19.18       14.36      0.96 o 
  -1   8   5      367.19      375.03      5.15 o 
   0   8   5       36.08       37.54      1.48 o 
   1   8   5      398.30      407.65      5.51 o 
   2   8   5       70.11       63.75      2.11 o 
   3   8   5        0.32        0.03      0.74 o 
   4   8   5        0.45       -0.60      0.75 o 
   5   8   5        8.70        6.20      1.38 o 
   6   8   5       41.52       41.47      2.49 o 
   7   8   5        0.24        0.08      1.04 o 
   8   8   5        3.32        2.20      1.23 o 
  -8   9   5        7.74        7.21      1.56 o 
  -7   9   5        0.32        1.18      0.98 o 
  -6   9   5       44.61       37.84      2.00 o 
  -5   9   5       62.27       49.69      2.13 o 
  -4   9   5       77.02       82.33      2.23 o 
  -3   9   5       95.00       90.52      2.73 o 
  -2   9   5        4.89        5.25      1.04 o 
  -1   9   5       30.33       31.89      2.10 o 
   0   9   5        1.88        2.66      0.89 o 
   1   9   5      279.29      299.15      4.62 o 
   2   9   5      251.38      243.98      4.65 o 
   3   9   5        9.81       10.90      1.84 o 
   4   9   5      194.51      199.86      5.33 o 
   5   9   5       74.98       66.97      4.19 o 
   6   9   5      165.97      176.88      5.24 o 
   7   9   5       11.56       17.04      2.00 o 
  -7  10   5       14.09       12.75      1.53 o 
  -6  10   5        4.54        4.21      1.17 o 
  -5  10   5       15.67       19.75      1.59 o 
  -4  10   5        2.33        2.99      1.30 o 
  -3  10   5       40.69       36.89      2.41 o 
  -2  10   5        5.52        3.24      1.01 o 
  -1  10   5      126.14      117.58      4.39 o 
   0  10   5       33.63       35.35      1.88 o 
   1  10   5        3.71        3.72      0.90 o 
   2  10   5       14.29       10.72      1.34 o 
   3  10   5        0.96        1.18      0.99 o 
   4  10   5        0.00        0.06      1.21 o 
   5  10   5        0.94       -1.41      1.21 o 
   6  10   5        1.95        1.66      1.31 o 
  -5  11   5       32.71       25.24      2.32 o 
  -4  11   5        1.40        3.24      1.38 o 
  -3  11   5       15.13       19.27      2.05 o 
  -2  11   5       41.96       40.69      2.66 o 
  -1  11   5        5.79        5.52      1.21 o 
   0  11   5        0.59        1.08      0.97 o 
   1  11   5        9.97       12.97      1.43 o 
   2  11   5        8.72       12.81      1.77 o 
   3  11   5        0.14       -1.10      1.14 o 
   4  11   5       12.90       11.92      1.85 o 
   5  11   5        1.11        2.83      1.48 o 
  -2  12   5        7.34        6.70      1.67 o 
  -1  12   5       70.66       78.44      3.58 o 
   0  12   5        0.00       -0.79      1.22 o 
   1  12   5        7.51        7.45      1.65 o 
   2  12   5        1.79        4.94      2.15 o 
 -10   0   6        3.00        2.12      1.42 o 
  -8   0   6      100.80       93.49      4.31 o 
  -6   0   6      120.73       89.59      4.24 o 
  -4   0   6     2564.89     2635.42     29.83 o 
  -2   0   6      208.10      201.29      3.62 o 
   0   0   6    16213.76    16844.79    311.66 o 
   2   0   6     2146.57     2224.51     42.17 o 
   4   0   6      432.82      493.24      8.01 o 
   6   0   6        0.58       -0.21      0.52 o 
   8   0   6        0.19       -0.54      0.83 o 
  10   0   6      316.42      321.44     10.27 o 
 -11   1   6        0.51        1.22      1.08 o 
 -10   1   6       47.64       42.74      2.39 o 
  -9   1   6       11.71        9.80      1.36 o 
  -8   1   6        1.12        2.19      0.86 o 
  -7   1   6       37.19       37.29      1.45 o 
  -6   1   6        0.05       -0.11      0.37 o 
  -5   1   6       75.81       81.59      1.60 o 
  -4   1   6      606.52      646.56      6.27 o 
  -3   1   6      165.71      151.90      1.92 o 
  -2   1   6        1.09        1.13      0.26 o 
  -1   1   6     1313.80     1316.22     18.15 o 
   0   1   6      851.87      850.49     12.04 o 
   1   1   6      582.58      628.11      7.57 o 
   2   1   6     1608.86     1687.04     19.02 o 
   3   1   6       20.76       17.74      0.77 o 
   4   1   6      564.20      545.18      6.15 o 
   5   1   6      154.22      122.81      2.11 o 
   6   1   6       21.63       22.36      0.96 o 
   7   1   6       76.13       74.71      4.26 o 
   8   1   6        0.08       -0.46      0.71 o 
   9   1   6       11.11       10.35      1.20 o 
  10   1   6        0.72        0.70      1.25 o 
  11   1   6       21.62       23.13      2.20 o 
 -11   2   6        0.61        1.23      1.39 o 
 -10   2   6       15.04       15.82      1.71 o 
  -9   2   6       30.70       32.42      2.82 o 
  -8   2   6       12.31       14.89      1.44 o 
  -7   2   6       78.40       71.83      1.76 o 
  -6   2   6      103.47      113.92      2.59 o 
  -5   2   6       16.25       16.06      0.82 o 
  -4   2   6      130.28      131.59      2.16 o 
  -3   2   6     1016.05     1041.18      9.59 o 
  -2   2   6        4.56        5.86      0.30 o 
  -1   2   6       18.87       23.21      0.62 o 
   0   2   6        0.47        1.23      0.33 o 
   1   2   6      698.89      682.52      8.17 o 
   2   2   6      467.87      531.28      6.57 o 
   3   2   6     1406.48     1545.16     19.25 o 
   4   2   6        0.19        1.37      0.34 o 
   5   2   6      192.47      168.21      3.18 o 
   6   2   6      266.74      241.55      4.91 o 
   7   2   6      120.33      114.50      2.79 o 
   8   2   6        0.03       -0.71      0.67 o 
   9   2   6      193.71      196.48      4.17 o 
  10   2   6       50.32       50.09      2.18 o 
  11   2   6        0.00       -0.27      1.72 o 
 -11   3   6        0.26       -2.11      1.59 o 
 -10   3   6       29.85       38.87      2.32 o 
  -9   3   6       92.39       97.71      3.40 o 
  -8   3   6      190.94      190.90      4.08 o 
  -7   3   6      357.71      335.33      5.06 o 
  -6   3   6      229.90      219.06      9.16 o 
  -5   3   6     1733.52     1761.60     17.90 o 
  -4   3   6        4.58        3.68      0.77 o 
  -3   3   6      955.60      935.25      9.89 o 
  -2   3   6       54.28       50.65      1.00 o 
  -1   3   6       72.69       57.74      1.14 o 
   0   3   6      874.14      951.94     11.10 o 
   1   3   6      131.60      151.70      2.34 o 
   2   3   6     1247.32     1339.02     21.70 o 
   3   3   6       46.57       37.10      3.00 o 
   4   3   6        1.96        3.13      0.69 o 
   5   3   6       64.14       71.61      2.47 o 
   6   3   6      211.52      199.54      4.68 o 
   7   3   6       35.91       31.76      1.60 o 
   8   3   6       13.94       13.89      1.29 o 
   9   3   6       15.69       18.41      1.45 o 
  10   3   6        6.50        8.47      1.53 o 
 -11   4   6        5.38        5.26      1.42 o 
 -10   4   6        0.46        0.66      1.01 o 
  -9   4   6        8.89        9.20      1.18 o 
  -8   4   6      308.96      307.51      4.63 o 
  -7   4   6      169.54      152.32      2.90 o 
  -6   4   6      728.23      732.28      8.45 o 
  -5   4   6      104.12       88.24      1.97 o 
  -4   4   6     1481.49     1402.20     14.54 o 
  -3   4   6      488.58      483.74      5.74 o 
  -2   4   6      137.04      121.33      1.74 o 
  -1   4   6      114.54      112.37      1.64 o 
   0   4   6      441.07      446.39      4.59 o 
   1   4   6      172.20      168.31      4.04 o 
   2   4   6      105.99      110.34      2.86 o 
   3   4   6      320.41      330.50      6.17 o 
   4   4   6      271.66      248.27     16.25 o 
   5   4   6       59.44       56.84      2.27 o 
   6   4   6       24.20       21.00      1.90 o 
   7   4   6       30.86       25.89      1.53 o 
   8   4   6      722.02      747.03     10.62 o 
   9   4   6       22.46       27.65      1.75 o 
  10   4   6        1.12        2.46      1.27 o 
 -10   5   6        2.01       -0.55      1.37 o 
  -9   5   6        6.78        9.60      1.19 o 
  -8   5   6       10.97       12.90      1.09 o 
  -7   5   6        5.53        4.38      0.79 o 
  -6   5   6        0.17        0.08      0.64 o 
  -5   5   6      170.29      168.28      2.93 o 
  -4   5   6      203.18      192.85      4.27 o 
  -3   5   6      230.56      229.77      3.97 o 
  -2   5   6     1101.24     1180.86     12.29 o 
  -1   5   6        5.50        4.84      0.43 o 
   0   5   6      225.91      254.03      3.00 o 
   1   5   6      109.95      114.11      2.41 o 
   2   5   6       74.29       82.80      2.50 o 
   3   5   6        0.04       -0.16      0.63 o 
   4   5   6      195.03      212.23      4.80 o 
   5   5   6        2.12        3.22      0.95 o 
   6   5   6       88.70       84.43      6.05 o 
   7   5   6       15.90       12.04      1.56 o 
   8   5   6        4.90        7.02      1.17 o 
   9   5   6        3.65        3.29      1.30 o 
  10   5   6       24.04       27.49      2.36 o 
 -10   6   6        0.00        0.99      1.23 o 
  -9   6   6        8.82       11.89      1.69 o 
  -8   6   6        0.59        0.55      0.70 o 
  -7   6   6       82.08       78.18      2.15 o 
  -6   6   6       35.70       38.58      1.55 o 
  -5   6   6      166.08      155.69      2.90 o 
  -4   6   6      219.15      194.94      3.21 o 
  -3   6   6        0.43        1.54      0.51 o 
  -2   6   6       84.62       79.66      1.78 o 
  -1   6   6       42.65       41.32      1.34 o 
   0   6   6       44.77       57.78      1.49 o 
   1   6   6       35.30       32.88      1.35 o 
   2   6   6      141.53      151.60      3.77 o 
   3   6   6       60.32       55.50      2.40 o 
   4   6   6        0.40       -0.62      0.66 o 
   5   6   6        1.57        1.23      0.85 o 
   6   6   6      194.36      182.14      4.85 o 
   7   6   6        1.00        1.85      1.04 o 
   8   6   6       17.65       17.63      2.68 o 
   9   6   6       30.85       32.58      4.59 o 
  -9   7   6        2.24        5.03      1.46 o 
  -8   7   6        7.74        9.58      1.24 o 
  -7   7   6        2.16        3.03      0.84 o 
  -6   7   6       13.01       13.80      1.20 o 
  -5   7   6        1.65        1.73      0.73 o 
  -4   7   6      366.49      341.22      5.62 o 
  -3   7   6       11.51        9.41      0.83 o 
  -2   7   6       57.58       60.73      1.62 o 
  -1   7   6       25.09       22.52      1.31 o 
   0   7   6        1.05        1.51      0.57 o 
   1   7   6      222.10      230.43      3.62 o 
   2   7   6      259.97      266.19      4.64 o 
   3   7   6       20.91       22.91      1.67 o 
   4   7   6        9.81        7.89      1.27 o 
   5   7   6      174.05      155.68      4.42 o 
   6   7   6        0.95        1.61      1.11 o 
   7   7   6       19.39       17.24      1.82 o 
   8   7   6        3.09        4.20      1.76 o 
   9   7   6        1.88        2.84      1.46 o 
  -9   8   6        5.31        7.19      1.60 o 
  -8   8   6        5.88        8.36      1.30 o 
  -7   8   6        0.45        0.76      0.94 o 
  -6   8   6       54.74       52.93      1.88 o 
  -5   8   6       20.77       22.24      1.30 o 
  -4   8   6        3.27        2.26      0.79 o 
  -3   8   6       15.61       14.00      1.01 o 
  -2   8   6       23.15       22.16      1.45 o 
  -1   8   6        1.03        0.34      0.78 o 
   0   8   6     1012.37     1055.94     13.87 o 
   1   8   6        0.01        0.21      0.70 o 
   2   8   6        1.96        3.86      0.92 o 
   3   8   6      246.66      261.92      4.89 o 
   4   8   6      371.41      370.75      6.26 o 
   5   8   6       81.91       83.69      3.29 o 
   6   8   6       45.91       43.08      2.80 o 
   7   8   6        8.58        6.91      1.48 o 
   8   8   6       11.23       12.20      1.80 o 
  -8   9   6        4.36        4.84      1.22 o 
  -7   9   6       25.66       26.01      2.24 o 
  -6   9   6       12.72       12.82      1.41 o 
  -5   9   6        7.25        7.11      1.33 o 
  -4   9   6      148.44      122.53      2.93 o 
  -3   9   6        0.02        0.62      0.85 o 
  -2   9   6       13.17       14.32      1.35 o 
  -1   9   6       90.67       86.96      2.69 o 
   0   9   6      381.85      368.43      5.35 o 
   1   9   6      187.83      183.07      3.47 o 
   2   9   6        0.14        1.00      1.34 o 
   3   9   6       71.73       70.32      3.80 o 
   4   9   6      117.86      126.39      3.35 o 
   5   9   6      138.45      144.53      3.70 o 
   6   9   6       31.34       30.60      2.38 o 
   7   9   6        5.65        7.19      1.62 o 
  -6  10   6        1.32        2.01      1.19 o 
  -5  10   6       53.14       49.19      2.93 o 
  -4  10   6        7.08        5.10      2.67 o 
  -3  10   6        0.03       -0.42      0.86 o 
  -2  10   6       10.99       11.42      1.48 o 
  -1  10   6       64.08       62.43      4.51 o 
   0  10   6       70.82       67.73      2.52 o 
   1  10   6       32.45       37.93      1.70 o 
   2  10   6      209.83      216.80      4.57 o 
   3  10   6       56.46       50.40      2.27 o 
   4  10   6      220.87      224.16      5.99 o 
   5  10   6       16.95       19.83      2.85 o 
   6  10   6        3.50        2.75      1.48 o 
  -5  11   6       24.61       28.39      3.21 o 
  -4  11   6       29.05       33.73      2.58 o 
  -3  11   6        8.08        5.52      2.00 o 
  -2  11   6       13.89       14.81      1.57 o 
  -1  11   6      129.77      149.09      3.92 o 
   0  11   6       25.48       22.71      1.76 o 
   1  11   6       10.86       11.42      1.47 o 
   2  11   6       16.85       20.26      1.67 o 
   3  11   6        4.40        5.90      1.57 o 
   4  11   6        1.29        2.07      1.39 o 
  -2  12   6        1.48        0.73      1.42 o 
  -1  12   6       41.15       41.61      4.19 o 
   0  12   6       35.07       38.24      2.20 o 
   1  12   6        4.54        4.83      1.27 o 
 -11   0   7        1.30        3.81      1.79 o 
  -9   0   7        6.79       10.80      2.05 o 
  -7   0   7      134.34      135.29      5.23 o 
  -5   0   7       62.98       63.97      2.49 o 
  -3   0   7     2751.36     2685.74     64.48 o 
  -1   0   7       30.40       18.12      1.33 o 
   1   0   7     8322.16     8407.44    155.40 o 
   3   0   7     1357.16     1505.94     21.44 o 
   5   0   7      704.45      661.81     23.88 o 
   7   0   7        0.87       -0.10      0.74 o 
   9   0   7       82.65       73.81      4.47 o 
  11   0   7       56.85       72.85      4.94 o 
 -11   1   7        3.89        4.10      1.30 o 
 -10   1   7        1.19        0.58      0.92 o 
  -9   1   7       39.57       42.00      2.29 o 
  -8   1   7       38.87       37.14      2.17 o 
  -7   1   7       22.44       23.83      1.25 o 
  -6   1   7       43.82       42.20      1.26 o 
  -5   1   7        0.68        0.81      0.32 o 
  -4   1   7        1.02        1.28      0.33 o 
  -3   1   7      893.83      898.01      8.41 o 
  -2   1   7        0.37        0.66      0.25 o 
  -1   1   7       14.94       27.50      1.15 o 
   0   1   7       47.33       56.78      2.40 o 
   1   1   7      730.86      720.17     10.86 o 
   2   1   7      590.28      647.25      8.52 o 
   3   1   7       34.28       29.95      1.29 o 
   4   1   7        5.28        7.33      0.70 o 
   5   1   7        1.23        0.83      0.59 o 
   6   1   7       32.17       27.45      1.08 o 
   7   1   7       65.46       59.88      2.05 o 
   8   1   7      761.36      796.93     10.96 o 
   9   1   7       10.33        7.29      1.46 o 
  10   1   7       70.15       68.76      3.26 o 
  11   1   7        0.00        0.65      1.29 o 
 -11   2   7        0.02       -0.01      2.62 o 
 -10   2   7       19.78       19.03      1.85 o 
  -9   2   7        9.13       12.04      1.46 o 
  -8   2   7        2.95        3.14      2.15 o 
  -7   2   7      175.91      173.45      2.95 o 
  -6   2   7       15.45       17.15      2.18 o 
  -5   2   7      130.61      131.81      2.30 o 
  -4   2   7        1.06        1.92      0.35 o 
  -3   2   7      161.47      156.45      1.77 o 
  -2   2   7        1.28        6.51      0.34 o 
  -1   2   7       70.30       66.47      1.49 o 
   0   2   7     1016.78     1105.22     12.82 o 
   1   2   7       59.95       67.69      2.23 o 
   2   2   7     1837.25     2142.55     24.06 o 
   3   2   7      216.65      236.61      3.50 o 
   4   2   7       39.88       34.41      1.09 o 
   5   2   7        9.85       10.16      1.11 o 
   6   2   7      315.12      291.58      8.57 o 
   7   2   7       28.77       28.33      1.53 o 
   8   2   7       34.60       39.98      2.07 o 
   9   2   7        0.21        0.57      0.84 o 
  10   2   7       21.97       22.92      1.67 o 
 -11   3   7        0.03        1.48      1.14 o 
 -10   3   7       22.94       19.89      3.10 o 
  -9   3   7        2.27        3.65      1.11 o 
  -8   3   7       65.87       61.06      1.86 o 
  -7   3   7      701.10      701.81      8.28 o 
  -6   3   7       74.30       76.85      1.85 o 
  -5   3   7       14.34       13.27      0.93 o 
  -4   3   7       14.38        9.69      0.83 o 
  -3   3   7      112.35      113.08      2.02 o 
  -2   3   7      202.00      189.95      2.34 o 
  -1   3   7       58.11       61.70      1.14 o 
   0   3   7        0.04        0.26      0.26 o 
   1   3   7       29.80       29.95      0.99 o 
   2   3   7      228.79      246.96      4.84 o 
   3   3   7      120.92      115.69      3.03 o 
   4   3   7      133.33      137.54      4.85 o 
   5   3   7       32.21       33.84      1.76 o 
   6   3   7       50.63       50.52      2.25 o 
   7   3   7        4.31        2.34      1.11 o 
   8   3   7      100.85      102.42      2.91 o 
   9   3   7       10.71       14.89      1.39 o 
  10   3   7        8.07       12.09      1.40 o 
 -11   4   7       25.05       29.32      2.37 o 
 -10   4   7       45.81       54.14      2.81 o 
  -9   4   7       11.35       10.63      1.77 o 
  -8   4   7        3.62        6.22      1.19 o 
  -7   4   7     1956.06     1905.94     19.77 o 
  -6   4   7        4.86        6.82      0.82 o 
  -5   4   7       25.17       32.51      1.27 o 
  -4   4   7      409.86      393.44      5.04 o 
  -3   4   7       88.71      100.20      1.97 o 
  -2   4   7      325.76      334.63      3.71 o 
  -1   4   7      169.86      177.67      2.29 o 
   0   4   7      428.80      427.41      4.95 o 
   1   4   7       59.94       61.81      1.32 o 
   2   4   7       11.61       10.63      1.51 o 
   3   4   7      527.36      534.08      9.08 o 
   4   4   7       18.74       16.97      1.35 o 
   5   4   7       63.93       47.38      3.74 o 
   6   4   7        7.34        5.78      1.16 o 
   7   4   7        2.93        2.73      0.89 o 
   8   4   7       12.84       13.92      1.34 o 
   9   4   7       41.14       40.50      2.07 o 
  10   4   7       34.41       37.51      2.55 o 
 -10   5   7        1.36        2.63      1.74 o 
  -9   5   7       40.03       37.66      1.89 o 
  -8   5   7        2.18        3.61      0.85 o 
  -7   5   7       97.99       92.44      3.19 o 
  -6   5   7        4.54        1.90      0.75 o 
  -5   5   7       46.80       40.89      1.85 o 
  -4   5   7       11.87       12.97      0.88 o 
  -3   5   7      388.68      419.50      8.27 o 
  -2   5   7       98.86       89.97      1.69 o 
  -1   5   7      238.85      258.58      3.11 o 
   0   5   7       89.06       73.85      1.34 o 
   1   5   7       33.70       43.01      1.78 o 
   2   5   7       63.44       57.34      2.45 o 
   3   5   7      116.23      116.33      3.71 o 
   4   5   7       39.65       39.47      2.98 o 
   5   5   7      125.95      115.24      4.44 o 
   6   5   7      110.34       97.89      3.36 o 
   7   5   7      484.53      475.06     12.04 o 
   8   5   7       11.19        9.99      1.35 o 
   9   5   7       40.55       41.64      2.67 o 
  10   5   7        0.84        1.06      1.29 o 
 -10   6   7        1.05        2.02      1.62 o 
  -9   6   7        4.34        8.76      1.21 o 
  -8   6   7       22.58       21.28      1.33 o 
  -7   6   7        0.73        1.92      0.76 o 
  -6   6   7      419.53      412.68      5.71 o 
  -5   6   7       30.57       27.03      1.30 o 
  -4   6   7       22.43       24.94      1.75 o 
  -3   6   7        1.53        1.78      0.54 o 
  -2   6   7       16.25       20.78      1.12 o 
  -1   6   7       23.02       21.23      0.82 o 
   0   6   7       17.82       15.16      0.89 o 
   1   6   7      162.07      177.68      3.42 o 
   2   6   7        5.51        6.02      0.97 o 
   3   6   7       12.87       14.30      1.36 o 
   4   6   7       83.07       87.77      3.03 o 
   5   6   7       42.34       35.88      2.07 o 
   6   6   7        6.91        5.97      1.69 o 
   7   6   7       97.60       96.36      6.10 o 
   8   6   7        9.62       10.39      1.66 o 
   9   6   7        5.21        4.37      1.44 o 
  -9   7   7        2.16        3.69      1.11 o 
  -8   7   7        1.16        1.33      0.80 o 
  -7   7   7       17.76       14.24      1.17 o 
  -6   7   7       29.78       28.05      1.41 o 
  -5   7   7      112.27      107.08      2.49 o 
  -4   7   7        7.71        9.66      1.05 o 
  -3   7   7        0.11        0.97      0.55 o 
  -2   7   7       61.72       63.74      1.71 o 
  -1   7   7        0.06       -0.39      0.62 o 
   0   7   7        4.94        2.45      0.63 o 
   1   7   7        4.52        3.65      0.78 o 
   2   7   7      117.64      103.44      2.69 o 
   3   7   7      253.46      250.12      8.98 o 
   4   7   7       97.23       82.80      3.12 o 
   5   7   7       45.26       47.47      3.99 o 
   6   7   7       65.67       65.27      5.07 o 
   7   7   7        7.32        8.90      1.52 o 
   8   7   7        0.67        0.85      1.13 o 
  -8   8   7       15.97       22.37      1.74 o 
  -7   8   7        0.40        1.20      0.94 o 
  -6   8   7       71.28       68.02      2.11 o 
  -5   8   7       72.61       69.87      2.10 o 
  -4   8   7       10.79       11.55      1.04 o 
  -3   8   7       27.68       23.57      2.10 o 
  -2   8   7       50.13       40.69      1.89 o 
  -1   8   7       88.88       87.02      3.84 o 
   0   8   7      152.40      156.43      4.19 o 
   1   8   7     1173.03     1220.23     15.59 o 
   2   8   7      193.49      179.91      5.71 o 
   3   8   7      126.93      120.93      3.89 o 
   4   8   7      105.59      112.59      3.77 o 
   5   8   7       14.92       21.41      1.93 o 
   6   8   7        0.65        0.68      1.37 o 
   7   8   7        6.42        6.08      1.52 o 
   8   8   7        1.88       -0.05      1.16 o 
  -7   9   7        0.23        0.33      0.98 o 
  -6   9   7       23.74       22.09      1.66 o 
  -5   9   7        0.50        0.86      0.76 o 
  -4   9   7        3.31        1.26      1.02 o 
  -3   9   7       17.90       16.44      1.86 o 
  -2   9   7        0.66        0.19      0.86 o 
  -1   9   7       68.08       69.59      4.00 o 
   0   9   7        0.25        0.14      1.81 o 
   1   9   7      369.02      381.58      6.40 o 
   2   9   7      135.38      134.89      3.39 o 
   3   9   7        8.84        8.38      1.23 o 
   4   9   7       46.31       41.16      3.33 o 
   5   9   7       24.98       26.91      1.80 o 
   6   9   7        0.00       -0.24      1.46 o 
   7   9   7        1.71        1.46      1.29 o 
  -6  10   7       26.67       37.04      2.77 o 
  -5  10   7        2.24       -0.74      1.51 o 
  -4  10   7       31.36       32.76      2.15 o 
  -3  10   7        5.47        7.09      1.24 o 
  -2  10   7      159.40      156.09      5.33 o 
  -1  10   7       74.72       84.77      2.88 o 
   0  10   7       26.45       24.21      1.75 o 
   1  10   7        0.12        1.63      1.26 o 
   2  10   7       32.26       35.15      2.06 o 
   3  10   7       80.05       89.28      2.93 o 
   4  10   7        6.61        7.64      1.34 o 
   5  10   7        2.53        1.54      2.62 o 
  -4  11   7       10.90        7.36      1.74 o 
  -3  11   7        0.21       -0.83      1.41 o 
  -2  11   7       16.07       16.75      1.65 o 
  -1  11   7        3.52        3.70      1.18 o 
   0  11   7        0.17       -1.68      0.91 o 
   1  11   7        3.50        3.90      3.28 o 
   2  11   7        4.16        4.49      1.55 o 
   3  11   7        0.05       -0.26      1.07 o 
   4  11   7       11.48       10.02      1.81 o 
 -10   0   8        1.11        1.19      1.42 o 
  -8   0   8       15.72       21.90      2.42 o 
  -6   0   8        7.48        6.64      0.89 o 
  -4   0   8        9.53       12.73      0.98 o 
  -2   0   8       76.14       67.40      1.89 o 
   0   0   8       30.06       40.55      2.05 o 
   2   0   8      135.94      151.46      4.41 o 
   4   0   8      228.13      238.82      4.73 o 
   6   0   8       44.55       51.54      2.09 o 
   8   0   8      164.21      151.53      6.36 o 
  10   0   8       86.72       90.04      5.27 o 
 -11   1   8        8.20       13.78      1.88 o 
 -10   1   8       10.80        9.57      1.56 o 
  -9   1   8       36.08       41.16      2.36 o 
  -8   1   8        9.84       12.82      1.46 o 
  -7   1   8       11.89       10.76      0.98 o 
  -6   1   8        8.20        9.03      1.33 o 
  -5   1   8       21.55       20.01      0.94 o 
  -4   1   8      199.91      175.42      2.93 o 
  -3   1   8      693.23      711.69      7.72 o 
  -2   1   8        6.66        5.80      0.44 o 
  -1   1   8      505.74      572.61      8.83 o 
   0   1   8     2174.62     2372.75     32.09 o 
   1   1   8     1098.97     1211.17     17.57 o 
   2   1   8       45.47       19.18      1.21 o 
   3   1   8      473.31      462.72      6.16 o 
   4   1   8      114.56      117.96      2.46 o 
   5   1   8       37.06       40.92      1.26 o 
   6   1   8      170.54      157.00      3.33 o 
   7   1   8     1414.33     1481.63     18.42 o 
   8   1   8        3.34        2.74      0.89 o 
   9   1   8        7.08        6.72      1.45 o 
  10   1   8        7.80       10.92      1.82 o 
 -11   2   8        0.13        1.56      1.21 o 
 -10   2   8        1.60        2.74      1.15 o 
  -9   2   8       15.08       12.30      1.57 o 
  -8   2   8      164.67      161.21      3.50 o 
  -7   2   8       18.78       20.59      1.29 o 
  -6   2   8       23.16       22.11      1.48 o 
  -5   2   8      176.79      172.43      5.86 o 
  -4   2   8       10.51       15.81      0.67 o 
  -3   2   8      264.65      255.46      3.37 o 
  -2   2   8       99.73      111.97      1.83 o 
  -1   2   8        3.21        4.08      0.41 o 
   0   2   8       15.72       16.88      0.95 o 
   1   2   8       83.32       79.84      1.69 o 
   2   2   8      691.87      734.60      9.04 o 
   3   2   8       11.49       10.00      0.64 o 
   4   2   8        0.02        0.47      0.88 o 
   5   2   8      157.99      165.08      4.05 o 
   6   2   8      147.53      147.31      3.27 o 
   7   2   8      324.05      327.44      5.65 o 
   8   2   8       28.14       28.53      1.65 o 
   9   2   8        3.61        3.97      1.01 o 
  10   2   8        0.07        1.29      1.24 o 
 -11   3   8        2.57        4.32      1.34 o 
 -10   3   8        2.20        3.77      1.33 o 
  -9   3   8       60.06       59.17      2.87 o 
  -8   3   8       33.06       38.68      1.81 o 
  -7   3   8       63.66       53.54      2.20 o 
  -6   3   8        0.71        0.11      0.51 o 
  -5   3   8        3.98        2.37      0.63 o 
  -4   3   8       89.79       72.18      1.67 o 
  -3   3   8        8.83        9.23      0.66 o 
  -2   3   8       79.94       78.57      1.36 o 
  -1   3   8     1303.66     1322.11     13.48 o 
   0   3   8       50.93       57.13      2.17 o 
   1   3   8       32.07       38.45      1.09 o 
   2   3   8       54.41       51.92      1.60 o 
   3   3   8       27.90       21.78      1.38 o 
   4   3   8        1.66        0.14      0.60 o 
   5   3   8      622.26      623.99     10.66 o 
   6   3   8      408.46      423.11      8.08 o 
   7   3   8        1.37        0.90      0.85 o 
   8   3   8        5.68        5.44      1.05 o 
   9   3   8        3.28        3.00      1.11 o 
  10   3   8       24.86       25.99      1.84 o 
 -10   4   8       43.76       46.62      2.71 o 
  -9   4   8      148.97      137.90      4.31 o 
  -8   4   8      115.74      116.53      2.72 o 
  -7   4   8       66.69       71.51      2.08 o 
  -6   4   8      143.82      146.78      3.16 o 
  -5   4   8       76.36       74.14      1.90 o 
  -4   4   8      209.05      215.39      9.80 o 
  -3   4   8      247.28      245.58      3.56 o 
  -2   4   8      303.93      288.50      3.65 o 
  -1   4   8        4.06        3.16      0.39 o 
   0   4   8       19.29       23.06      0.81 o 
   1   4   8      130.66      145.69      3.47 o 
   2   4   8       72.89       69.08      2.31 o 
   3   4   8        3.93        7.39      1.03 o 
   4   4   8      246.86      266.38      5.67 o 
   5   4   8      604.02      579.70     10.21 o 
   6   4   8      279.22      266.04      5.99 o 
   7   4   8       43.14       38.86      1.93 o 
   8   4   8        0.02        0.49      0.87 o 
   9   4   8       17.07       18.87      1.93 o 
  10   4   8       43.55       49.33      2.85 o 
 -10   5   8       24.58       27.57      2.29 o 
  -9   5   8       29.46       20.99      1.37 o 
  -8   5   8      399.62      412.55      7.01 o 
  -7   5   8       26.92       23.68      1.34 o 
  -6   5   8      483.93      500.76      6.50 o 
  -5   5   8        0.02        0.21      0.57 o 
  -4   5   8       96.45       96.79      2.15 o 
  -3   5   8       32.17       28.81      1.15 o 
  -2   5   8      495.11      532.27      8.92 o 
  -1   5   8      706.78      716.90      9.13 o 
   0   5   8        3.13        4.60      0.70 o 
   1   5   8      305.41      308.09      8.12 o 
   2   5   8       67.82       66.15      2.36 o 
   3   5   8        7.50        7.06      1.07 o 
   4   5   8        7.87        9.15      1.21 o 
   5   5   8       10.66       12.13      1.39 o 
   6   5   8        0.35        0.97      0.90 o 
   7   5   8       17.93       18.79      1.95 o 
   8   5   8      244.13      265.86      5.37 o 
   9   5   8       14.50       24.44      2.79 o 
  -9   6   8        8.20        8.14      1.09 o 
  -8   6   8        7.29        9.01      1.06 o 
  -7   6   8        0.08       -0.41      0.75 o 
  -6   6   8      223.36      212.26      3.71 o 
  -5   6   8      163.69      151.97      3.21 o 
  -4   6   8       98.89       99.56      2.27 o 
  -3   6   8        5.02        5.52      0.70 o 
  -2   6   8        1.27        2.16      0.55 o 
  -1   6   8       16.05       15.80      0.90 o 
   0   6   8       29.26       29.42      1.35 o 
   1   6   8       41.62       36.90      1.52 o 
   2   6   8        0.44        0.87      1.49 o 
   3   6   8        0.01       -0.79      0.80 o 
   4   6   8       13.73       13.68      2.22 o 
   5   6   8      164.88      153.48      4.36 o 
   6   6   8       24.07       26.09      2.85 o 
   7   6   8        0.58        1.81      1.14 o 
   8   6   8        1.08        1.05      1.15 o 
   9   6   8       36.08       38.14      6.48 o 
  -9   7   8        8.88       10.39      1.43 o 
  -8   7   8       14.25       16.85      1.34 o 
  -7   7   8       15.00       12.95      1.16 o 
  -6   7   8        0.83        0.17      0.89 o 
  -5   7   8        1.69        1.26      0.71 o 
  -4   7   8       35.87       32.43      1.97 o 
  -3   7   8       20.71       16.38      1.06 o 
  -2   7   8        0.75        0.79      0.76 o 
  -1   7   8      247.66      256.70      4.79 o 
   0   7   8       27.80       20.12      1.10 o 
   1   7   8      267.66      257.55      5.21 o 
   2   7   8      583.57      597.56     11.08 o 
   3   7   8        3.25        2.30      1.09 o 
   4   7   8      319.94      299.35      6.64 o 
   5   7   8      122.26      123.69      3.98 o 
   6   7   8      215.22      220.24      6.39 o 
   7   7   8       28.48       23.52      2.10 o 
   8   7   8       12.60       12.02      2.50 o 
  -8   8   8        7.47        5.76      1.25 o 
  -7   8   8       12.92       14.78      1.39 o 
  -6   8   8       10.03        8.35      1.03 o 
  -5   8   8        7.15        9.31      1.05 o 
  -4   8   8      149.62      146.05      3.01 o 
  -3   8   8        7.75        8.26      1.21 o 
  -2   8   8        0.01        0.23      0.78 o 
  -1   8   8      100.28       86.46      2.70 o 
   0   8   8        1.42        3.65      0.98 o 
   1   8   8        4.37        4.10      0.96 o 
   2   8   8       60.25       58.92      3.54 o 
   3   8   8        2.25        0.61      0.87 o 
   4   8   8      110.37      108.38      3.74 o 
   5   8   8       10.39       10.07      1.56 o 
   6   8   8       49.46       53.70      6.46 o 
   7   8   8       13.12       13.89      1.86 o 
  -7   9   8       40.85       40.18      2.17 o 
  -6   9   8       10.04        7.52      1.10 o 
  -5   9   8        5.22        4.87      1.22 o 
  -4   9   8       12.79       12.55      1.42 o 
  -3   9   8       10.52       11.42      1.45 o 
  -2   9   8        0.00        0.44      0.85 o 
  -1   9   8       98.37       86.85      2.86 o 
   0   9   8      268.65      281.87      5.48 o 
   1   9   8       27.38       26.74      1.72 o 
   2   9   8       35.92       34.38      1.88 o 
   3   9   8       13.80       15.96      1.46 o 
   4   9   8        1.17        2.78      1.19 o 
   5   9   8       32.50       32.10      1.92 o 
   6   9   8       12.89       12.78      1.80 o 
  -6  10   8        0.49        0.65      1.42 o 
  -5  10   8        6.14        7.74      1.68 o 
  -4  10   8       35.63       34.60      2.09 o 
  -3  10   8        9.31       11.64      1.48 o 
  -2  10   8        1.58        2.03      1.07 o 
  -1  10   8        5.46        5.41      1.22 o 
   0  10   8        0.21       -0.73      0.93 o 
   1  10   8       28.55       34.93      3.08 o 
   2  10   8       23.46       23.61      1.70 o 
   3  10   8        5.50        9.75      1.36 o 
   4  10   8       13.35       12.39      1.51 o 
   5  10   8        4.44        7.24      1.31 o 
  -4  11   8        1.71        1.09      1.44 o 
  -3  11   8       15.02       18.12      1.73 o 
  -2  11   8        0.06        0.16      1.07 o 
  -1  11   8        5.14        8.53      1.43 o 
   0  11   8       41.66       36.85      2.21 o 
   1  11   8        0.44       -1.71      2.70 o 
   2  11   8       13.74       14.14      2.06 o 
   3  11   8        0.18       -0.46      1.08 o 
 -11   0   9       65.22       71.16      4.77 o 
  -9   0   9      108.17      109.35      5.37 o 
  -7   0   9       52.93       56.05      3.41 o 
  -5   0   9      477.71      517.39     12.03 o 
  -3   0   9      764.25      728.28     16.68 o 
  -1   0   9      621.60      656.85     14.24 o 
   1   0   9     2663.08     2682.30     51.15 o 
   3   0   9        8.22        9.55      1.03 o 
   5   0   9     2450.67     2553.24     36.00 o 
   7   0   9      585.38      585.43     15.50 o 
   9   0   9        6.47        8.55      2.25 o 
 -11   1   9        4.03        5.62      1.55 o 
 -10   1   9       23.77       19.13      1.94 o 
  -9   1   9       58.77       51.63      2.66 o 
  -8   1   9      141.67      141.35      4.17 o 
  -7   1   9       56.73       57.82      2.47 o 
  -6   1   9        4.06        5.29      0.80 o 
  -5   1   9      277.88      289.54      4.33 o 
  -4   1   9       10.26       11.72      1.88 o 
  -3   1   9        3.65        2.46      0.44 o 
  -2   1   9      314.98      326.74      5.08 o 
  -1   1   9       74.67       63.89      2.25 o 
   0   1   9     2975.96     3100.85     41.66 o 
   1   1   9     1635.27     1621.24     18.65 o 
   2   1   9       15.55       13.57      0.80 o 
   3   1   9      117.47      118.95      2.37 o 
   4   1   9      790.68      772.74      9.78 o 
   5   1   9        2.85        3.77      0.78 o 
   6   1   9       22.62       22.90      1.40 o 
   7   1   9       72.63       79.34      4.19 o 
   8   1   9       43.22       38.23      2.42 o 
   9   1   9        4.41        7.44      1.56 o 
  10   1   9        9.59        9.54      2.40 o 
 -11   2   9        0.46        1.01      1.19 o 
 -10   2   9       19.20       19.07      2.65 o 
  -9   2   9        6.65        7.13      2.30 o 
  -8   2   9       12.67       13.12      1.21 o 
  -7   2   9        5.86        5.10      1.05 o 
  -6   2   9       31.21       33.85      2.31 o 
  -5   2   9       10.86        8.89      0.73 o 
  -4   2   9        0.37        0.56      0.43 o 
  -3   2   9        6.18        4.93      0.38 o 
  -2   2   9        0.48        0.87      0.33 o 
  -1   2   9       58.06       58.34      1.31 o 
   0   2   9      283.94      319.06      4.56 o 
   1   2   9      116.69      120.67      2.30 o 
   2   2   9       21.63       22.10      1.31 o 
   3   2   9      241.47      221.94      7.01 o 
   4   2   9        2.21        4.09      0.86 o 
   5   2   9       27.21       20.14      3.86 o 
   6   2   9       40.58       36.40      1.72 o 
   7   2   9       62.33       62.22      2.26 o 
   8   2   9       24.10       24.57      1.61 o 
   9   2   9        0.38        0.12      1.16 o 
  10   2   9       11.26       11.25      1.84 o 
 -10   3   9       26.09       23.46      3.06 o 
  -9   3   9        0.00        1.41      1.12 o 
  -8   3   9       64.14       69.99      2.38 o 
  -7   3   9       13.28       12.59      1.00 o 
  -6   3   9       24.05       24.96      1.34 o 
  -5   3   9      130.42      134.47      2.53 o 
  -4   3   9       10.92       10.90      0.78 o 
  -3   3   9       45.24       39.55      1.22 o 
  -2   3   9       10.91       10.66      0.61 o 
  -1   3   9      378.44      371.53      4.57 o 
   0   3   9       71.46       78.59      1.76 o 
   1   3   9        5.29        3.13      0.57 o 
   2   3   9      635.09      631.59     10.38 o 
   3   3   9       74.74       51.24      2.07 o 
   4   3   9      259.90      257.02     14.53 o 
   5   3   9       21.63       18.15      2.19 o 
   6   3   9       78.52       82.84      4.04 o 
   7   3   9      294.08      296.89      5.46 o 
   8   3   9       86.64       89.60      2.85 o 
   9   3   9       25.84       26.85      1.80 o 
  10   3   9       37.14       41.21      3.48 o 
 -10   4   9       66.75       63.59      3.13 o 
  -9   4   9       18.19       16.33      1.45 o 
  -8   4   9        6.44        8.30      1.18 o 
  -7   4   9        4.98        5.89      0.89 o 
  -6   4   9        1.17        1.94      0.73 o 
  -5   4   9      182.07      180.50      3.12 o 
  -4   4   9       26.80       25.32      1.14 o 
  -3   4   9      369.65      361.92      5.50 o 
  -2   4   9       42.04       49.84      1.40 o 
  -1   4   9       14.95       11.08      0.66 o 
   0   4   9       24.12       19.03      0.80 o 
   1   4   9      289.98      247.30      9.49 o 
   2   4   9        0.26        0.25      0.66 o 
   3   4   9      118.79      116.60      3.33 o 
   4   4   9      207.20      199.17      4.76 o 
   5   4   9       60.42       56.19      2.49 o 
   6   4   9       42.89       42.69      6.16 o 
   7   4   9       15.03       20.97      1.55 o 
   8   4   9        9.30       14.57      1.45 o 
   9   4   9        0.13        0.97      1.05 o 
 -10   5   9        0.14       -0.07      1.11 o 
  -9   5   9       26.67       21.87      1.65 o 
  -8   5   9        0.22        0.65      0.77 o 
  -7   5   9      222.80      223.07      4.50 o 
  -6   5   9        4.44        3.77      0.83 o 
  -5   5   9      374.02      364.20      5.11 o 
  -4   5   9      156.48      144.02      2.75 o 
  -3   5   9       41.51       47.27      1.80 o 
  -2   5   9      136.48      142.35      2.90 o 
  -1   5   9       13.22       15.97      0.74 o 
   0   5   9      191.95      178.40      3.38 o 
   1   5   9        4.01        3.14      0.80 o 
   2   5   9      123.12      116.12      4.27 o 
   3   5   9      826.31      834.02     13.61 o 
   4   5   9       35.06       39.09      2.13 o 
   5   5   9       12.59       12.03      1.46 o 
   6   5   9        0.46       -0.14      1.01 o 
   7   5   9        5.12        4.56      1.46 o 
   8   5   9        7.28       10.02      1.72 o 
   9   5   9       69.35       67.86      3.13 o 
  -9   6   9       56.06       54.66      2.10 o 
  -8   6   9        1.77        3.91      0.93 o 
  -7   6   9       53.13       49.06      1.87 o 
  -6   6   9       54.86       48.56      2.15 o 
  -5   6   9        1.59        1.46      0.69 o 
  -4   6   9       56.26       57.32      1.75 o 
  -3   6   9        3.82        4.30      0.76 o 
  -2   6   9      180.21      179.57      3.80 o 
  -1   6   9      279.92      277.97      5.00 o 
   0   6   9       30.24       27.58      2.53 o 
   1   6   9      271.30      268.89      4.72 o 
   2   6   9      499.49      492.97      8.98 o 
   3   6   9      448.12      423.98      8.16 o 
   4   6   9        9.10       12.49      1.48 o 
   5   6   9       57.22       45.37      2.43 o 
   6   6   9       31.64       30.93      2.19 o 
   7   6   9        3.72        5.07      1.41 o 
   8   6   9        6.49        5.33      1.41 o 
  -9   7   9        0.38        1.39      0.94 o 
  -8   7   9        0.05        1.95      0.86 o 
  -7   7   9        5.34        7.59      1.04 o 
  -6   7   9        1.38        0.49      0.73 o 
  -5   7   9       89.12       84.12      2.27 o 
  -4   7   9       14.02       14.28      1.24 o 
  -3   7   9      117.52      101.77      2.91 o 
  -2   7   9       14.60       19.02      1.43 o 
  -1   7   9       25.66       20.28      1.47 o 
   0   7   9        8.11        7.22      0.98 o 
   1   7   9       30.42       19.31      1.34 o 
   2   7   9       50.40       51.85      2.05 o 
   3   7   9      547.55      556.62     10.21 o 
   4   7   9       43.06       46.07      2.44 o 
   5   7   9        5.91        4.84      1.29 o 
   6   7   9        0.02        0.88      1.07 o 
   7   7   9        0.10        1.10      1.14 o 
   8   7   9        2.93        6.34      1.55 o 
  -8   8   9        0.82        2.29      0.94 o 
  -7   8   9       40.17       40.79      3.28 o 
  -6   8   9        2.80        2.42      0.83 o 
  -5   8   9       19.42       21.64      1.37 o 
  -4   8   9        1.85        1.37      0.97 o 
  -3   8   9      109.01      110.84      3.19 o 
  -2   8   9        0.25        0.45      0.89 o 
  -1   8   9      294.55      274.83      5.32 o 
   0   8   9       75.04       72.02      4.77 o 
   1   8   9       26.14       32.40      1.73 o 
   2   8   9      230.34      229.09      4.59 o 
   3   8   9      164.09      166.71      3.88 o 
   4   8   9        1.32        0.27      1.08 o 
   5   8   9       21.21       20.00      1.96 o 
   6   8   9        1.68        0.96      1.12 o 
   7   8   9        4.83        5.27      1.46 o 
  -7   9   9        7.40       10.24      1.46 o 
  -6   9   9       55.38       55.59      2.57 o 
  -5   9   9        0.49        1.00      1.10 o 
  -4   9   9        1.22        0.96      1.24 o 
  -3   9   9       49.91       51.29      2.33 o 
  -2   9   9        0.23       -0.49      0.89 o 
  -1   9   9      156.36      151.66      5.75 o 
   0   9   9        0.12        0.58      1.32 o 
   1   9   9      408.88      441.35      9.19 o 
   2   9   9       39.66       34.51      1.92 o 
   3   9   9        2.91        2.26      1.04 o 
   4   9   9       19.82       21.74      1.67 o 
   5   9   9       12.70       12.94      1.44 o 
   6   9   9        4.92        6.23      1.60 o 
  -5  10   9       27.96       23.83      1.95 o 
  -4  10   9        1.34        1.40      1.08 o 
  -3  10   9       16.58       17.05      1.70 o 
  -2  10   9       10.87        9.99      1.43 o 
  -1  10   9        2.70        3.57      1.18 o 
   0  10   9        2.12        1.80      1.33 o 
   1  10   9        0.64       -0.21      1.84 o 
   2  10   9        3.30        2.78      1.46 o 
   3  10   9        0.02        0.79      1.06 o 
   4  10   9       13.12       13.42      1.57 o 
  -3  11   9        5.11        6.72      1.44 o 
  -2  11   9       10.31       12.45      1.63 o 
  -1  11   9      128.08      135.08      3.94 o 
   0  11   9        0.00        1.39      1.51 o 
   1  11   9       13.88       14.46      2.06 o 
   2  11   9        0.89        1.77      1.50 o 
 -10   0  10      132.18      139.24      6.66 o 
  -8   0  10       13.42       13.91      2.25 o 
  -6   0  10        0.18        0.50      1.03 o 
  -4   0  10      399.74      407.61     11.89 o 
  -2   0  10      528.22      514.05      8.46 o 
   0   0  10        7.49        1.86      0.86 o 
   2   0  10      655.39      595.10     13.15 o 
   4   0  10      603.50      585.75      9.82 o 
   6   0  10        0.72        2.39      1.66 o 
   8   0  10       49.97       46.35      3.81 o 
  10   0  10        3.71        5.40      2.32 o 
 -11   1  10        7.69        8.46      1.73 o 
 -10   1  10       10.17       13.72      2.20 o 
  -9   1  10       18.51       24.67      4.11 o 
  -8   1  10       44.92       48.37      2.49 o 
  -7   1  10       14.04       17.37      1.19 o 
  -6   1  10        0.34       -0.35      0.58 o 
  -5   1  10        3.16        4.67      0.78 o 
  -4   1  10      309.02      309.50      4.10 o 
  -3   1  10      902.20      947.42     10.17 o 
  -2   1  10       14.52       16.60      0.77 o 
  -1   1  10        1.89        1.50      0.63 o 
   0   1  10      637.79      662.30     10.27 o 
   1   1  10      610.28      587.80      7.66 o 
   2   1  10      761.90      738.19      9.34 o 
   3   1  10      309.10      332.61      4.97 o 
   4   1  10       74.39       72.57      4.31 o 
   5   1  10      867.09      863.76     11.49 o 
   6   1  10      169.71      158.97      3.55 o 
   7   1  10        0.14        1.16      1.94 o 
   8   1  10       25.21       24.46      3.25 o 
   9   1  10        0.01       -0.28      1.33 o 
  10   1  10        1.31        1.03      1.33 o 
 -10   2  10       11.95       11.78      1.75 o 
  -9   2  10       58.57       59.18      2.94 o 
  -8   2  10        0.40       -0.57      0.70 o 
  -7   2  10        0.00        0.41      0.69 o 
  -6   2  10        0.87        1.54      0.58 o 
  -5   2  10       14.15       12.68      0.86 o 
  -4   2  10       88.48       88.83      1.93 o 
  -3   2  10       19.21       19.09      1.10 o 
  -2   2  10       57.78       55.03      1.33 o 
  -1   2  10        0.09        0.98      0.40 o 
   0   2  10       11.88        8.65      0.70 o 
   1   2  10      531.84      550.57     13.91 o 
   2   2  10      148.32      169.07      3.00 o 
   3   2  10       83.33       89.98      2.81 o 
   4   2  10        5.10        7.92      1.06 o 
   5   2  10       21.62       17.83      1.52 o 
   6   2  10      148.48      131.39      3.23 o 
   7   2  10       92.73       88.38      2.72 o 
   8   2  10        5.62        7.00      1.51 o 
   9   2  10       31.23       29.45      2.38 o 
 -10   3  10       13.12       12.23      1.77 o 
  -9   3  10        6.49        8.87      1.24 o 
  -8   3  10       30.11       31.79      2.71 o 
  -7   3  10       22.91       24.20      1.48 o 
  -6   3  10       56.60       55.14      1.70 o 
  -5   3  10      119.12      107.72      2.27 o 
  -4   3  10       80.24       72.43      1.83 o 
  -3   3  10        0.69        2.20      0.51 o 
  -2   3  10       62.11       69.26      1.51 o 
  -1   3  10        2.77        6.15      0.56 o 
   0   3  10      539.31      523.38      6.95 o 
   1   3  10      115.39      104.68      3.20 o 
   2   3  10      190.75      181.96      6.18 o 
   3   3  10       34.44       26.06      1.63 o 
   4   3  10        8.64        6.03      1.08 o 
   5   3  10      277.58      276.74     10.40 o 
   6   3  10      278.55      266.36      6.11 o 
   7   3  10       10.39       15.50      1.40 o 
   8   3  10       44.13       48.95      2.21 o 
   9   3  10        3.98        5.12      1.19 o 
 -10   4  10       45.79       50.58      5.78 o 
  -9   4  10        1.03        3.80      1.06 o 
  -8   4  10       32.16       30.29      1.76 o 
  -7   4  10       15.32       18.61      1.23 o 
  -6   4  10       87.76       84.43      2.18 o 
  -5   4  10        0.07        0.51      0.58 o 
  -4   4  10        2.31        2.07      0.59 o 
  -3   4  10       28.77       22.67      1.07 o 
  -2   4  10     1312.52     1311.86     15.92 o 
  -1   4  10       23.23       25.46      0.96 o 
   0   4  10       11.16        9.73      0.88 o 
   1   4  10       63.81       66.08      2.35 o 
   2   4  10       12.32        8.66      1.14 o 
   3   4  10       33.18       27.13      1.74 o 
   4   4  10      352.93      348.70      7.06 o 
   5   4  10      315.79      314.26      6.72 o 
   6   4  10        0.01       -0.63      0.86 o 
   7   4  10        3.56        4.36      1.03 o 
   8   4  10      266.20      293.95      5.80 o 
   9   4  10        7.31       11.91      3.60 o 
  -9   5  10       50.52       55.01      2.41 o 
  -8   5  10       12.03       15.50      1.24 o 
  -7   5  10       42.18       44.03      1.75 o 
  -6   5  10      259.62      271.27      5.84 o 
  -5   5  10       64.54       63.44      1.91 o 
  -4   5  10        0.04        0.57      0.79 o 
  -3   5  10       29.09       32.57      1.31 o 
  -2   5  10       25.57       28.20      1.31 o 
  -1   5  10      207.05      205.39      4.93 o 
   0   5  10       92.22       85.73      2.28 o 
   1   5  10      259.14      256.23      5.47 o 
   2   5  10       13.18       11.13      1.57 o 
   3   5  10        7.23        6.72      2.07 o 
   4   5  10      270.93      295.65      6.51 o 
   5   5  10      220.93      212.35      5.33 o 
   6   5  10       71.80       61.47      2.82 o 
   7   5  10       14.19       16.80      1.83 o 
   8   5  10       23.18       25.46      1.84 o 
  -9   6  10        4.03        6.19      1.40 o 
  -8   6  10        4.41        4.69      0.96 o 
  -7   6  10       22.21       19.06      1.33 o 
  -6   6  10       11.58       13.94      1.16 o 
  -5   6  10       38.29       33.16      1.48 o 
  -4   6  10        0.26        1.35      0.64 o 
  -3   6  10       15.84       15.97      1.41 o 
  -2   6  10      118.64      117.57      3.06 o 
  -1   6  10      444.96      427.31     13.98 o 
   0   6  10       19.44       14.66      2.08 o 
   1   6  10      197.58      175.23      6.95 o 
   2   6  10      301.12      304.19      6.44 o 
   3   6  10        5.18        3.39      1.11 o 
   4   6  10        5.50        3.86      2.35 o 
   5   6  10        0.00       -0.05      1.01 o 
   6   6  10       45.61       47.18      2.61 o 
   7   6  10       13.06       13.96      2.37 o 
   8   6  10        1.07        2.13      1.20 o 
  -8   7  10        1.03        3.45      0.91 o 
  -7   7  10       11.54       15.16      1.61 o 
  -6   7  10        1.25        1.47      0.75 o 
  -5   7  10       22.69       23.69      1.65 o 
  -4   7  10       20.89       21.31      1.98 o 
  -3   7  10       53.10       41.55      2.03 o 
  -2   7  10        2.71        1.68      0.95 o 
  -1   7  10      208.62      200.24      4.27 o 
   0   7  10       38.98       38.32      2.34 o 
   1   7  10        1.38        1.22      0.78 o 
   2   7  10       10.63       12.93      1.27 o 
   3   7  10       85.79       78.00      3.06 o 
   4   7  10        1.33        1.94      1.10 o 
   5   7  10       32.77       27.85      2.16 o 
   6   7  10       15.46       13.40      1.75 o 
   7   7  10        3.59        2.57      1.32 o 
  -7   8  10        6.14        6.11      1.08 o 
  -6   8  10        0.04        0.49      0.76 o 
  -5   8  10       22.18       20.23      2.27 o 
  -4   8  10        1.64        3.00      1.10 o 
  -3   8  10       10.68        6.95      1.23 o 
  -2   8  10       96.11       93.78      6.54 o 
  -1   8  10       65.73       64.39      2.47 o 
   0   8  10      197.48      209.30      5.62 o 
   1   8  10      131.69      130.66      6.15 o 
   2   8  10       10.69       14.35      1.42 o 
   3   8  10        0.18       -0.23      0.90 o 
   4   8  10       39.52       42.10      3.30 o 
   5   8  10       41.83       44.22      2.67 o 
   6   8  10        6.45        6.42      1.51 o 
  -6   9  10       15.83       13.55      1.66 o 
  -5   9  10       21.07       20.47      1.83 o 
  -4   9  10       24.12       20.76      1.76 o 
  -3   9  10       33.81       35.57      2.12 o 
  -2   9  10        2.83        0.93      1.05 o 
  -1   9  10        7.00        7.38      1.30 o 
   0   9  10       55.10       59.48      3.10 o 
   1   9  10        0.09        0.26      1.20 o 
   2   9  10       80.00       86.54      2.87 o 
   3   9  10        2.92        3.44      1.06 o 
   4   9  10       14.58       17.22      1.61 o 
   5   9  10       14.91       19.10      2.32 o 
  -4  10  10       33.88       34.25      2.22 o 
  -3  10  10       72.77       61.75      2.74 o 
  -2  10  10        2.87        5.06      1.28 o 
  -1  10  10        9.19        8.35      1.42 o 
   0  10  10        6.45        3.59      1.64 o 
   1  10  10        4.48        3.17      1.53 o 
   2  10  10       12.16       11.32      2.98 o 
   3  10  10       11.73        9.98      1.43 o 
   4  10  10        5.78        5.30      1.33 o 
  -1  11  10        0.01        0.16      1.15 o 
   0  11  10        1.33        3.49      1.67 o 
  -9   0  11        0.02        0.89      1.56 o 
  -7   0  11       72.50       75.37      4.21 o 
  -5   0  11      426.04      412.36      7.48 o 
  -3   0  11      361.99      349.09      6.39 o 
  -1   0  11      388.13      437.18     10.63 o 
   1   0  11     1979.38     2043.84     39.98 o 
   3   0  11       24.46       16.31      1.29 o 
   5   0  11      767.48      785.65     19.28 o 
   7   0  11        3.87        1.36      1.62 o 
   9   0  11       28.40       35.35      3.74 o 
 -10   1  11        4.30        6.47      2.65 o 
  -9   1  11       15.49       12.82      1.73 o 
  -8   1  11        7.75        9.44      1.61 o 
  -7   1  11        2.07        3.05      1.31 o 
  -6   1  11        0.31        0.68      0.68 o 
  -5   1  11        0.04       -0.07      0.58 o 
  -4   1  11       29.55       25.30      1.37 o 
  -3   1  11      309.97      292.16      4.50 o 
  -2   1  11       76.33       77.76      1.67 o 
  -1   1  11      326.78      360.96      6.48 o 
   0   1  11        7.20        9.81      1.49 o 
   1   1  11      187.04      167.73      3.09 o 
   2   1  11        0.04        0.61      0.53 o 
   3   1  11       35.29       35.77      1.41 o 
   4   1  11        9.40       10.51      1.03 o 
   5   1  11       98.95       93.67      2.61 o 
   6   1  11      107.82      110.77      4.85 o 
   7   1  11      104.40       99.19      3.78 o 
   8   1  11        0.36       -0.31      1.09 o 
   9   1  11       26.83       33.85      2.65 o 
 -10   2  11        5.07        5.29      2.09 o 
  -9   2  11       18.35       19.85      1.99 o 
  -8   2  11       17.83       17.94      1.80 o 
  -7   2  11        2.71        2.26      0.88 o 
  -6   2  11        8.05        6.07      1.13 o 
  -5   2  11       55.53       51.31      1.58 o 
  -4   2  11        1.52        1.31      0.65 o 
  -3   2  11        8.82        7.87      0.82 o 
  -2   2  11        0.29        2.32      1.45 o 
  -1   2  11       12.08        9.69      0.77 o 
   0   2  11      295.51      296.23      4.56 o 
   1   2  11       14.46       15.62      1.31 o 
   2   2  11      530.04      484.25     16.00 o 
   3   2  11      128.80      119.16      5.86 o 
   4   2  11       35.41       37.98      3.68 o 
   5   2  11      137.46      121.33      3.65 o 
   6   2  11        3.06        4.80      0.98 o 
   7   2  11       44.65       40.40      2.54 o 
   8   2  11       12.33       13.79      1.87 o 
   9   2  11       15.69       17.96      2.13 o 
 -10   3  11        0.32        2.24      1.31 o 
  -9   3  11        4.45        5.09      1.44 o 
  -8   3  11        1.12        1.14      1.39 o 
  -7   3  11        1.24        1.96      0.84 o 
  -6   3  11      103.81      107.48      2.42 o 
  -5   3  11        3.35        2.42      0.67 o 
  -4   3  11      154.34      150.26      4.80 o 
  -3   3  11       21.87       18.68      1.59 o 
  -2   3  11        6.36        5.25      0.71 o 
  -1   3  11      554.69      578.48      6.77 o 
   0   3  11       47.10       50.61      1.56 o 
   1   3  11        7.65        9.14      2.57 o 
   2   3  11       32.05       28.02      1.68 o 
   3   3  11       23.88       19.21      1.53 o 
   4   3  11        1.79        1.61      0.88 o 
   5   3  11      297.66      288.41     10.30 o 
   6   3  11       27.45       24.92      1.63 o 
   7   3  11       13.96       12.34      1.30 o 
   8   3  11       26.44       25.31      1.78 o 
   9   3  11       31.45       36.81      2.75 o 
 -10   4  11       11.68       17.18      2.35 o 
  -9   4  11       10.53        8.53      1.24 o 
  -8   4  11        0.78       -0.41      0.88 o 
  -7   4  11      339.01      348.00      5.21 o 
  -6   4  11       10.74       12.80      1.05 o 
  -5   4  11       66.09       69.09      3.49 o 
  -4   4  11        3.57        3.95      0.71 o 
  -3   4  11       18.23       19.06      1.18 o 
  -2   4  11       76.87       74.19      2.07 o 
  -1   4  11       25.63       25.88      1.50 o 
   0   4  11       25.62       31.03      1.43 o 
   1   4  11       13.76       13.38      1.30 o 
   2   4  11       20.07       19.48      1.55 o 
   3   4  11      155.33      152.59      4.16 o 
   4   4  11      249.72      235.18      5.54 o 
   5   4  11       26.91       30.94      2.08 o 
   6   4  11       24.62       20.66      1.84 o 
   7   4  11      117.17      119.77      3.39 o 
   8   4  11       11.33        9.94      1.40 o 
  -9   5  11        1.27        2.15      1.00 o 
  -8   5  11        4.50        4.44      1.11 o 
  -7   5  11        7.10        8.37      1.05 o 
  -6   5  11       46.60       48.05      2.26 o 
  -5   5  11      120.90      129.66      5.11 o 
  -4   5  11      139.99      143.35      2.86 o 
  -3   5  11      186.61      196.20      3.37 o 
  -2   5  11        1.02        1.98      1.61 o 
  -1   5  11       20.26       16.24      1.56 o 
   0   5  11      148.00      137.87      3.06 o 
   1   5  11        5.51        4.51      1.06 o 
   2   5  11       92.87       80.83      4.39 o 
   3   5  11       73.67       77.58      2.94 o 
   4   5  11      295.35      303.15      6.70 o 
   5   5  11       70.85       75.02      3.11 o 
   6   5  11       34.61       34.64      5.13 o 
   7   5  11       90.34      100.89      3.81 o 
   8   5  11       17.97       15.34      1.58 o 
  -8   6  11        0.02       -0.11      0.77 o 
  -7   6  11        0.39        1.45      0.83 o 
  -6   6  11        0.02        1.03      0.77 o 
  -5   6  11        2.24        1.58      0.75 o 
  -4   6  11        0.30        0.37      0.67 o 
  -3   6  11      137.28      121.35      3.92 o 
  -2   6  11       42.18       38.34      2.31 o 
  -1   6  11      329.46      329.34      7.13 o 
   0   6  11        5.76        7.47      1.32 o 
   1   6  11       16.23       15.51      1.28 o 
   2   6  11      109.84      113.94      4.12 o 
   3   6  11       16.13       13.49      1.57 o 
   4   6  11      317.57      313.09     14.69 o 
   5   6  11       33.16       34.05      2.50 o 
   6   6  11        0.08       -0.63      1.16 o 
   7   6  11        4.05        9.66      1.65 o 
  -8   7  11       14.01       14.16      1.33 o 
  -7   7  11        0.71       -0.01      0.78 o 
  -6   7  11       26.75       26.68      1.51 o 
  -5   7  11        0.09       -0.23      0.68 o 
  -4   7  11       57.22       51.49      3.73 o 
  -3   7  11        0.84        0.07      0.91 o 
  -2   7  11       40.79       38.53      2.01 o 
  -1   7  11       60.02       54.82      2.78 o 
   0   7  11       14.26       15.78      1.73 o 
   1   7  11        3.02        3.27      0.91 o 
   2   7  11        1.96        2.06      0.92 o 
   3   7  11        0.43       -0.04      1.03 o 
   4   7  11       36.01       33.88      3.78 o 
   5   7  11       10.75       11.41      1.66 o 
   6   7  11        3.12        4.87      1.44 o 
   7   7  11        1.21        1.35      1.31 o 
  -7   8  11       13.77       13.86      1.35 o 
  -6   8  11        9.11       11.75      1.49 o 
  -5   8  11        8.77        8.00      1.35 o 
  -4   8  11        8.95       10.34      1.44 o 
  -3   8  11       20.10       18.35      1.62 o 
  -2   8  11       29.66       27.65      1.85 o 
  -1   8  11       10.63       11.52      1.73 o 
   0   8  11        8.50        8.25      1.61 o 
   1   8  11      493.29      480.88      9.80 o 
   2   8  11      199.56      206.01      6.53 o 
   3   8  11       13.74       13.54      1.50 o 
   4   8  11       82.38       73.59      3.27 o 
   5   8  11       16.02       15.74      3.06 o 
   6   8  11        0.00       -0.63      1.22 o 
  -6   9  11       33.57       34.46      2.27 o 
  -5   9  11       28.64       25.06      1.98 o 
  -4   9  11       18.04       19.70      1.82 o 
  -3   9  11        2.75        4.14      1.21 o 
  -2   9  11       70.73       68.74      2.97 o 
  -1   9  11       44.99       35.09      2.65 o 
   0   9  11       37.47       38.38      2.75 o 
   1   9  11        1.72        4.05      1.60 o 
   2   9  11       90.63       90.14      3.86 o 
   3   9  11        0.54        0.20      1.02 o 
   4   9  11       20.23       23.34      1.83 o 
  -4  10  11        7.02        8.48      1.48 o 
  -3  10  11        6.66       10.83      1.58 o 
  -2  10  11       31.86       33.84      2.19 o 
  -1  10  11        5.45        4.74      6.01 o 
   0  10  11        5.36        6.72      1.77 o 
   1  10  11       35.90       36.02      5.75 o 
   2  10  11        0.78       -0.03      1.36 o 
   3  10  11        3.57        4.39      2.02 o 
 -10   0  12       21.77       24.35      3.21 o 
  -8   0  12        0.00        0.86      1.52 o 
  -6   0  12        0.15        0.60      1.16 o 
  -4   0  12       99.60      109.73      3.10 o 
  -2   0  12      223.65      238.06      4.93 o 
   0   0  12      468.91      488.47     11.76 o 
   2   0  12     1682.04     1685.17     33.69 o 
   4   0  12        1.27        0.99      1.36 o 
   6   0  12        1.41       -0.07      1.46 o 
   8   0  12        0.83        1.49      1.82 o 
 -10   1  12       10.65       10.43      1.79 o 
  -9   1  12       17.91       20.74      2.03 o 
  -8   1  12        7.04        9.37      1.50 o 
  -7   1  12        0.00       -0.70      0.87 o 
  -6   1  12        4.92        3.65      2.05 o 
  -5   1  12       54.79       53.15      1.88 o 
  -4   1  12        0.04       -0.12      0.61 o 
  -3   1  12      112.10      111.23      2.16 o 
  -2   1  12      629.11      622.78      7.57 o 
  -1   1  12      277.77      304.13      5.90 o 
   0   1  12     1237.17     1296.71     26.44 o 
   1   1  12        7.83        7.85      1.27 o 
   2   1  12      494.31      493.63      6.95 o 
   3   1  12      481.51      493.69      9.18 o 
   4   1  12       42.35       46.14      2.61 o 
   5   1  12      430.09      413.11      8.03 o 
   6   1  12        3.61        3.11      1.23 o 
   7   1  12       46.88       48.23      2.82 o 
   8   1  12        3.34        4.50      1.49 o 
   9   1  12       47.52       62.94      4.74 o 
 -10   2  12        3.27        3.17      1.41 o 
  -9   2  12        2.39        2.51      2.30 o 
  -8   2  12       13.25       17.50      1.84 o 
  -7   2  12       41.39       41.69      1.89 o 
  -6   2  12        0.67        0.90      0.72 o 
  -5   2  12        4.36        3.03      0.83 o 
  -4   2  12        3.27        5.48      0.85 o 
  -3   2  12        1.89        1.38      0.64 o 
  -2   2  12       45.41       42.24      2.67 o 
  -1   2  12       91.30       85.29      2.12 o 
   0   2  12        0.01       -0.35      0.48 o 
   1   2  12       29.08       29.86      1.32 o 
   2   2  12        1.52        0.31      0.76 o 
   3   2  12       66.85       63.52      4.26 o 
   4   2  12        0.46       -0.43      1.23 o 
   5   2  12      221.27      196.35      4.17 o 
   6   2  12        0.38        0.47      0.79 o 
   7   2  12        0.81        1.69      1.18 o 
   8   2  12        0.11        0.93      1.31 o 
   9   2  12       12.80       17.04      2.12 o 
  -9   3  12        0.08       -0.26      1.07 o 
  -8   3  12       14.81       13.85      1.37 o 
  -7   3  12       37.63       36.29      1.87 o 
  -6   3  12       11.71       11.42      1.18 o 
  -5   3  12       41.72       45.70      1.98 o 
  -4   3  12        4.72        4.73      0.88 o 
  -3   3  12       13.78       13.41      1.07 o 
  -2   3  12       85.08       80.47      2.18 o 
  -1   3  12      374.78      389.46      5.73 o 
   0   3  12      387.42      385.51      7.23 o 
   1   3  12       59.95       57.74      2.30 o 
   2   3  12       34.56       35.47      1.94 o 
   3   3  12      189.00      174.92      4.52 o 
   4   3  12      111.56       94.82      3.31 o 
   5   3  12      162.32      137.93      4.17 o 
   6   3  12       21.11       18.37      1.49 o 
   7   3  12        0.06       -0.07      1.09 o 
   8   3  12       11.21       13.38      1.96 o 
  -9   4  12        2.53        5.09      1.14 o 
  -8   4  12       34.30       32.61      1.90 o 
  -7   4  12        0.63        1.53      1.06 o 
  -6   4  12      320.07      326.17      4.97 o 
  -5   4  12       35.84       38.43      1.56 o 
  -4   4  12       28.26       26.56      2.01 o 
  -3   4  12       63.96       59.42      4.09 o 
  -2   4  12        0.02       -0.10      0.59 o 
  -1   4  12      184.87      186.94      5.73 o 
   0   4  12      191.95      189.14      3.74 o 
   1   4  12      357.39      357.45      7.06 o 
   2   4  12       61.01       60.94      2.56 o 
   3   4  12       38.60       35.67      2.13 o 
   4   4  12      167.34      149.76      7.02 o 
   5   4  12        0.53        0.94      1.00 o 
   6   4  12        5.15        4.68      1.22 o 
   7   4  12        1.75        1.61      0.94 o 
   8   4  12       13.13       14.67      1.55 o 
  -9   5  12        4.59        5.45      1.20 o 
  -8   5  12       14.73       15.12      1.59 o 
  -7   5  12       19.89       24.85      1.49 o 
  -6   5  12        0.03       -0.73      0.73 o 
  -5   5  12       75.16       77.89      2.22 o 
  -4   5  12        2.14        0.76      0.68 o 
  -3   5  12      172.19      167.34      3.59 o 
  -2   5  12      102.62      106.20      5.09 o 
  -1   5  12        6.97        7.81      1.66 o 
   0   5  12       41.50       38.61      1.70 o 
   1   5  12      235.65      238.61      5.46 o 
   2   5  12      449.96      427.28      8.29 o 
   3   5  12        0.61        1.31      0.99 o 
   4   5  12       39.86       37.71      2.29 o 
   5   5  12       23.97       28.58      2.16 o 
   6   5  12        1.47       -0.45      1.03 o 
   7   5  12       33.51       38.93      2.58 o 
  -8   6  12       15.06       14.84      1.54 o 
  -7   6  12        1.92        3.67      0.95 o 
  -6   6  12        4.93        6.31      1.03 o 
  -5   6  12       50.67       55.57      1.94 o 
  -4   6  12      154.68      138.15      4.00 o 
  -3   6  12      125.69      115.10      3.24 o 
  -2   6  12        1.77        2.44      1.25 o 
  -1   6  12       35.84       37.44      4.47 o 
   0   6  12       38.98       41.94      2.40 o 
   1   6  12      122.54      122.21      3.88 o 
   2   6  12        5.14        4.35      1.16 o 
   3   6  12       55.06       53.33      7.27 o 
   4   6  12        5.40        4.22      1.23 o 
   5   6  12       11.90       10.38      1.92 o 
   6   6  12        7.05        7.57      1.56 o 
   7   6  12        0.31        1.22      1.20 o 
  -7   7  12        4.12        3.59      1.21 o 
  -6   7  12        4.18        3.69      0.91 o 
  -5   7  12        0.13       -0.38      0.97 o 
  -4   7  12       36.48       29.01      1.87 o 
  -3   7  12        8.54        9.39      1.34 o 
  -2   7  12        0.26        1.67      1.18 o 
  -1   7  12        0.01        0.62      1.03 o 
   0   7  12       15.95       12.54      1.67 o 
   1   7  12       49.49       46.31      2.63 o 
   2   7  12       67.09       68.50      2.68 o 
   3   7  12       32.84       27.02      2.12 o 
   4   7  12        0.03        0.42      1.09 o 
   5   7  12        4.81        4.42      1.36 o 
   6   7  12       16.04       19.81      2.42 o 
  -6   8  12        0.15       -0.26      1.27 o 
  -5   8  12        1.04        2.16      1.19 o 
  -4   8  12      125.94      115.30      3.53 o 
  -3   8  12       26.42       22.12      1.79 o 
  -2   8  12        4.08        5.42      1.51 o 
  -1   8  12        3.88        1.98      1.36 o 
   0   8  12       80.66       84.32      3.65 o 
   1   8  12       57.31       57.51      3.12 o 
   2   8  12      143.29      153.04      4.94 o 
   3   8  12        3.83        2.11      1.44 o 
   4   8  12        5.39        8.85      1.64 o 
   5   8  12        4.76        4.67      1.50 o 
  -5   9  12       10.98       14.36      1.77 o 
  -4   9  12       80.46       76.31      6.66 o 
  -3   9  12       31.66       31.65      2.30 o 
  -2   9  12        4.44        5.07      1.65 o 
  -1   9  12       62.09       64.72      3.46 o 
   0   9  12       91.08       88.51      4.27 o 
   1   9  12      121.23      126.89      6.63 o 
   2   9  12        4.44        3.29      1.52 o 
   3   9  12       65.11       69.16      3.53 o 
   4   9  12        1.29        1.93      1.20 o 
  -2  10  12        6.06        5.57      1.77 o 
  -1  10  12        3.34        3.83      2.24 o 
   0  10  12        0.68        0.25      1.53 o 
   1  10  12       41.42       54.69      3.37 o 
  -9   0  13        0.31        0.50      1.66 o 
  -7   0  13       20.68       20.04      2.68 o 
  -5   0  13      156.80      154.31      6.00 o 
  -3   0  13       63.73       70.50      2.46 o 
  -1   0  13       38.36       40.98      2.68 o 
   1   0  13      172.76      158.38      5.37 o 
   3   0  13      155.91      139.25      3.78 o 
   5   0  13      467.34      470.18     13.52 o 
   7   0  13        2.60        3.45      1.95 o 
  -9   1  13       21.42       26.17      2.28 o 
  -8   1  13       13.83       16.58      1.86 o 
  -7   1  13        0.81        0.97      0.98 o 
  -6   1  13        3.89        2.65      1.03 o 
  -5   1  13       68.22       65.94      2.19 o 
  -4   1  13       41.40       39.52      1.68 o 
  -3   1  13        3.55        3.73      0.75 o 
  -2   1  13       30.27       26.16      1.13 o 
  -1   1  13      205.16      197.61      4.52 o 
   0   1  13       46.28       42.97      3.26 o 
   1   1  13      237.54      201.75      3.70 o 
   2   1  13      307.37      281.18      8.51 o 
   3   1  13       45.34       46.81      2.27 o 
   4   1  13        4.67        1.29      0.79 o 
   5   1  13       12.41       12.35      1.62 o 
   6   1  13       47.99       49.29      2.78 o 
   7   1  13       17.36       14.43      2.50 o 
   8   1  13       11.96       11.09      2.30 o 
  -9   2  13        4.22        4.57      1.50 o 
  -8   2  13        0.07       -0.48      0.95 o 
  -7   2  13       19.67       16.46      1.76 o 
  -6   2  13       18.81       17.63      1.38 o 
  -5   2  13        9.04        9.01      1.05 o 
  -4   2  13      151.45      146.82      3.26 o 
  -3   2  13        4.76        4.85      0.81 o 
  -2   2  13      184.10      173.22      4.01 o 
  -1   2  13        0.71        1.97      0.56 o 
   0   2  13       15.26       14.42      1.03 o 
   1   2  13       23.63       23.88      1.65 o 
   2   2  13      525.54      517.68      9.38 o 
   3   2  13      688.11      698.96     12.65 o 
   4   2  13       39.19       48.23      2.40 o 
   5   2  13        5.26        4.03      0.97 o 
   6   2  13       21.94       23.92      2.11 o 
   7   2  13        5.20        8.73      1.67 o 
   8   2  13        7.12       13.31      2.02 o 
  -9   3  13        0.09        0.46      2.29 o 
  -8   3  13        4.54        2.68      1.19 o 
  -7   3  13       12.05       10.41      1.26 o 
  -6   3  13       78.14       79.15      3.25 o 
  -5   3  13       42.75       41.75      1.90 o 
  -4   3  13        0.53       -0.41      0.65 o 
  -3   3  13       54.68       55.51      1.95 o 
  -2   3  13        8.34        7.16      0.91 o 
  -1   3  13      109.78      111.17      2.54 o 
   0   3  13       77.47       76.05      2.70 o 
   1   3  13       11.75       11.20      1.33 o 
   2   3  13      212.45      194.47      4.84 o 
   3   3  13      156.92      153.91      4.33 o 
   4   3  13        0.13        1.77      1.16 o 
   5   3  13        0.89        1.76      1.34 o 
   6   3  13        9.01        8.55      1.25 o 
   7   3  13       19.27       27.67      2.35 o 
   8   3  13        8.23        7.25      1.74 o 
  -9   4  13        5.58        6.13      2.75 o 
  -8   4  13        0.67        1.66      0.98 o 
  -7   4  13      106.05      110.99      3.20 o 
  -6   4  13        3.10        3.02      0.89 o 
  -5   4  13      105.18      110.45      3.02 o 
  -4   4  13      154.68      167.85      6.00 o 
  -3   4  13        4.20        4.29      0.91 o 
  -2   4  13        1.47        1.60      1.23 o 
  -1   4  13       13.87       13.62      2.85 o 
   0   4  13      269.13      241.00      6.08 o 
   1   4  13       31.73       33.68      2.10 o 
   2   4  13       40.91       31.81      2.02 o 
   3   4  13      128.50      123.80      3.93 o 
   4   4  13       25.97       25.92      1.97 o 
   5   4  13       11.48        7.39      1.87 o 
   6   4  13       15.42       14.19      2.09 o 
   7   4  13        7.21        9.63      1.60 o 
  -8   5  13       15.63       18.25      1.64 o 
  -7   5  13      142.23      157.78      3.99 o 
  -6   5  13      102.25      103.01      2.67 o 
  -5   5  13       24.68       26.02      1.46 o 
  -4   5  13       56.35       55.95      2.19 o 
  -3   5  13      255.28      260.30      6.28 o 
  -2   5  13       18.43       13.26      1.63 o 
  -1   5  13       99.65      100.15      3.57 o 
   0   5  13        9.61        8.58      1.71 o 
   1   5  13       38.49       38.91      2.60 o 
   2   5  13       20.92       17.42      1.71 o 
   3   5  13       82.37       86.40      4.19 o 
   4   5  13       52.67       56.11      2.74 o 
   5   5  13       61.81       61.41      4.77 o 
   6   5  13        0.02       -0.34      1.09 o 
   7   5  13       10.69        9.64      1.81 o 
  -7   6  13        0.32        0.53      0.86 o 
  -6   6  13       13.43       12.46      1.21 o 
  -5   6  13       21.24       26.05      1.82 o 
  -4   6  13       67.34       69.57      2.61 o 
  -3   6  13       51.99       56.48      2.94 o 
  -2   6  13        3.39        2.81      1.21 o 
  -1   6  13        0.65        3.84      2.15 o 
   0   6  13       10.57       11.45      1.60 o 
   1   6  13       15.41       14.19      1.76 o 
   2   6  13       38.04       35.12      2.18 o 
   3   6  13      150.93      157.12      4.64 o 
   4   6  13       28.80       35.47      2.39 o 
   5   6  13        2.63        3.55      1.23 o 
   6   6  13        3.74        4.60      1.52 o 
  -7   7  13        8.22        8.98      1.50 o 
  -6   7  13        6.34        5.93      1.29 o 
  -5   7  13       20.12       19.62      1.71 o 
  -4   7  13        5.96        5.48      1.31 o 
  -3   7  13        0.23        1.52      1.30 o 
  -2   7  13        0.27       -0.86      1.12 o 
  -1   7  13        0.21        2.51      1.20 o 
   0   7  13        5.40        3.90      1.30 o 
   1   7  13       16.02       16.15      1.92 o 
   2   7  13       40.00       42.32      2.71 o 
   3   7  13       39.65       36.83      2.45 o 
   4   7  13       15.94       16.35      1.89 o 
   5   7  13        0.02       -0.14      1.12 o 
  -5   8  13        1.00        0.54      1.12 o 
  -4   8  13        1.82        2.56      1.26 o 
  -3   8  13       58.67       65.46      3.41 o 
  -2   8  13       46.20       48.51      4.99 o 
  -1   8  13       72.89       64.44      3.33 o 
   0   8  13       14.05       18.37      2.14 o 
   1   8  13      204.85      209.30      5.98 o 
   2   8  13       37.84       42.67      2.86 o 
   3   8  13       41.98       43.15      2.25 o 
   4   8  13       10.31       14.69      1.95 o 
  -4   9  13        1.44        1.69      1.21 o 
  -3   9  13       10.53       10.48      1.96 o 
  -2   9  13        2.41        1.99      2.10 o 
  -1   9  13       41.06       47.78      3.13 o 
   0   9  13       41.87       40.89      2.94 o 
   1   9  13       51.27       52.53      3.24 o 
   2   9  13       11.28       14.70      2.13 o 
  -8   0  14        1.47        1.79      1.72 o 
  -6   0  14       26.22       30.87      3.01 o 
  -4   0  14       86.93       85.60      4.34 o 
  -2   0  14       91.91       84.36      2.79 o 
   2   0  14       21.95       12.48      4.21 o 
   4   0  14        0.32        1.76      1.42 o 
   6   0  14       35.50       36.90      3.58 o 
   8   0  14        4.50        1.99      2.19 o 
  -9   1  14       18.59       21.40      2.25 o 
  -8   1  14        2.79        3.79      1.39 o 
  -7   1  14        0.65        1.69      1.06 o 
  -6   1  14        0.05       -0.68      0.85 o 
  -5   1  14       87.72       87.04      3.96 o 
  -4   1  14       28.48       26.72      2.59 o 
  -3   1  14       16.83       18.33      1.24 o 
  -2   1  14        6.24        8.77      0.96 o 
  -1   1  14        0.00        0.72      0.81 o 
   0   1  14      223.54      204.19      3.87 o 
   1   1  14      206.38      196.95      3.77 o 
   2   1  14      179.71      166.55      4.40 o 
   3   1  14       31.30       33.13      2.05 o 
   4   1  14       18.45       25.30      2.05 o 
   5   1  14      131.55      119.82      4.16 o 
   6   1  14       16.12       16.69      1.90 o 
   7   1  14       13.60       15.42      2.03 o 
   8   1  14        0.15        1.64      1.49 o 
  -9   2  14        9.52       12.72      1.97 o 
  -8   2  14        7.82        8.59      1.57 o 
  -7   2  14       24.76       28.68      2.67 o 
  -6   2  14        7.74        5.08      1.26 o 
  -5   2  14       42.17       37.25      1.79 o 
  -4   2  14       16.15       12.50      1.19 o 
  -3   2  14        3.78        3.90      0.85 o 
  -2   2  14        0.55        0.27      0.64 o 
  -1   2  14       41.32       36.37      1.47 o 
   0   2  14       75.74       76.70      2.81 o 
   1   2  14       93.13       85.64      3.03 o 
   2   2  14      137.42      113.96      3.58 o 
   3   2  14       40.71       43.10      2.35 o 
   4   2  14       30.40       29.13      2.03 o 
   5   2  14        0.92        2.03      1.07 o 
   6   2  14       10.16       10.82      2.53 o 
   7   2  14       40.28       50.29      3.00 o 
  -9   3  14        4.33        4.32      4.64 o 
  -8   3  14        0.73        1.66      1.14 o 
  -7   3  14        0.54        0.56      1.05 o 
  -6   3  14        4.97        4.49      1.42 o 
  -5   3  14        1.58        1.06      0.86 o 
  -4   3  14       36.22       32.26      1.67 o 
  -3   3  14       11.50        7.32      1.00 o 
  -2   3  14       90.09       83.77      2.43 o 
  -1   3  14       16.27       15.44      1.62 o 
   0   3  14       38.76       41.89      2.16 o 
   1   3  14       85.27       89.43      3.16 o 
   2   3  14       18.62       18.69      1.71 o 
   3   3  14      217.45      209.14      5.29 o 
   4   3  14       34.63       36.51      2.25 o 
   5   3  14        1.84        3.63      1.19 o 
   6   3  14        0.72        0.04      0.89 o 
   7   3  14        5.03        3.86      1.94 o 
  -8   4  14       36.81       33.90      2.53 o 
  -7   4  14        0.27        0.44      1.00 o 
  -6   4  14       70.22       73.38      2.65 o 
  -5   4  14       81.32       85.88      2.75 o 
  -4   4  14       14.00       16.65      1.37 o 
  -3   4  14       43.87       36.59      2.80 o 
  -2   4  14      438.50      420.95     12.06 o 
  -1   4  14        0.09       -1.62      0.92 o 
   0   4  14       16.40       14.86      2.63 o 
   1   4  14      353.79      349.04      9.64 o 
   2   4  14      181.71      162.50      4.55 o 
   3   4  14       62.19       53.75      2.66 o 
   4   4  14      152.81      137.32      4.31 o 
   5   4  14        0.13       -0.12      0.99 o 
   6   4  14        0.01        0.30      1.09 o 
   7   4  14       33.22       36.42      2.19 o 
  -8   5  14        0.00        0.37      1.04 o 
  -7   5  14        3.59        3.61      1.20 o 
  -6   5  14      235.13      244.05      4.40 o 
  -5   5  14        3.54        5.61      1.13 o 
  -4   5  14       37.20       30.05      2.28 o 
  -3   5  14        3.20        4.54      1.40 o 
  -2   5  14       25.34       24.92      2.08 o 
  -1   5  14       27.17       27.33      2.12 o 
   0   5  14       36.01       29.03      2.17 o 
   1   5  14        0.58       -1.73      0.86 o 
   2   5  14       17.69       18.59      1.77 o 
   3   5  14       49.81       49.53      4.11 o 
   4   5  14       20.38       19.05      1.88 o 
   5   5  14        0.06        0.17      1.03 o 
   6   5  14        1.50       -0.91      1.15 o 
  -7   6  14        1.39        1.47      1.02 o 
  -6   6  14        1.03        1.58      1.02 o 
  -5   6  14       46.33       43.77      3.25 o 
  -4   6  14       40.90       43.19      2.76 o 
  -3   6  14       16.58       18.55      2.07 o 
  -2   6  14        2.59        0.48      1.12 o 
  -1   6  14       38.38       38.54      2.51 o 
   0   6  14        5.09        5.56      1.35 o 
   1   6  14       45.71       45.08      2.65 o 
   2   6  14       11.93       18.58      2.52 o 
   3   6  14       36.78       44.83      2.62 o 
   4   6  14        2.63        3.38      1.72 o 
   5   6  14       22.24       25.92      2.25 o 
  -6   7  14        0.11        0.02      1.06 o 
  -5   7  14        2.77        4.25      1.21 o 
  -4   7  14       20.40       20.68      2.33 o 
  -3   7  14        0.15        1.78      1.45 o 
  -2   7  14        0.13       -0.50      1.18 o 
  -1   7  14       12.09       14.06      1.92 o 
   0   7  14       16.08       18.46      2.55 o 
   1   7  14        1.70        3.98      1.50 o 
   2   7  14      126.76      137.56     10.25 o 
   3   7  14        4.16        5.53      1.46 o 
   4   7  14        3.23        5.43      1.43 o 
   5   7  14       12.47       12.78      2.29 o 
  -5   8  14        3.74        5.20      1.47 o 
  -4   8  14       11.59       13.64      2.25 o 
  -3   8  14        7.25        5.05      1.73 o 
  -2   8  14       45.35       53.23      3.16 o 
  -1   8  14        6.38        8.97      1.81 o 
   0   8  14      101.39       96.78      4.08 o 
   1   8  14        3.03        3.66      1.64 o 
   2   8  14        4.72        4.59      1.60 o 
   3   8  14       54.28       65.70      4.70 o 
  -2   9  14       10.97       16.95      2.28 o 
  -1   9  14        4.73        1.08      2.78 o 
   0   9  14       85.41       95.13      4.19 o 
   1   9  14        9.96       10.62      2.07 o 
  -7   0  15        3.98        2.98      1.76 o 
  -5   0  15        2.31        2.15      1.52 o 
  -3   0  15      159.93      154.87      6.10 o 
  -1   0  15      459.94      493.14     12.72 o 
   1   0  15      112.23      104.02      4.57 o 
   3   0  15      138.50      115.05      5.53 o 
   5   0  15       10.15       12.39      2.48 o 
   7   0  15        0.06        2.78      2.22 o 
  -8   1  15       36.44       38.91      2.67 o 
  -7   1  15       14.73       15.50      1.85 o 
  -6   1  15        8.61        9.79      1.52 o 
  -5   1  15        2.67        3.68      1.12 o 
  -4   1  15       25.18       26.27      1.92 o 
  -3   1  15       32.23       28.99      1.93 o 
  -2   1  15      159.21      169.45      3.60 o 
  -1   1  15        7.42        9.13      1.28 o 
   0   1  15       56.98       58.87      2.08 o 
   1   1  15       84.15       71.21      2.82 o 
   2   1  15      114.81      106.31      3.54 o 
   3   1  15       90.96       85.60      4.74 o 
   4   1  15      136.50      121.05      4.17 o 
   5   1  15        2.69        2.02      1.14 o 
   6   1  15        0.78       -0.01      1.05 o 
   7   1  15       29.30       42.17      2.95 o 
  -8   2  15        2.35        1.12      1.23 o 
  -7   2  15        6.32        4.27      1.57 o 
  -6   2  15       12.50       12.73      3.94 o 
  -5   2  15       81.12       80.70      3.19 o 
  -4   2  15        3.19        3.21      0.93 o 
  -3   2  15       12.76       12.08      1.17 o 
  -2   2  15        9.59        9.76      1.08 o 
  -1   2  15      105.93      110.38      5.04 o 
   0   2  15      222.34      226.39      5.37 o 
   1   2  15        2.41        2.57      1.24 o 
   2   2  15       50.55       44.52      2.92 o 
   3   2  15        1.69        0.88      1.02 o 
   4   2  15       12.10       11.21      1.55 o 
   5   2  15        8.84        6.48      1.38 o 
   6   2  15        8.75        8.74      2.22 o 
   7   2  15       48.96       59.69      3.37 o 
  -8   3  15        5.85        3.69      1.69 o 
  -7   3  15       21.54       15.28      2.55 o 
  -6   3  15       22.47       24.69      1.74 o 
  -5   3  15       74.19       83.82      2.74 o 
  -4   3  15      145.62      148.04      5.88 o 
  -3   3  15       17.88       20.59      1.43 o 
  -2   3  15       57.66       53.88      2.64 o 
  -1   3  15      171.74      156.92      4.72 o 
   0   3  15      906.44      879.77     14.50 o 
   1   3  15       60.90       57.68      3.58 o 
   2   3  15       96.08       82.74      3.22 o 
   3   3  15      100.93      110.61      4.80 o 
   4   3  15        6.96        5.21      1.28 o 
   5   3  15        4.20        8.23      1.49 o 
   6   3  15        1.46        1.49      1.30 o 
  -7   4  15       25.33       26.15      1.87 o 
  -6   4  15       75.55       71.67      3.61 o 
  -5   4  15       66.10       66.31      2.50 o 
  -4   4  15        6.00        5.37      1.07 o 
  -3   4  15        1.48        2.22      1.23 o 
  -2   4  15        0.33       -0.73      1.34 o 
  -1   4  15       88.19       85.85      3.40 o 
   0   4  15      114.96      113.03      3.90 o 
   1   4  15        9.01        9.94      1.51 o 
   2   4  15        3.19        1.70      1.21 o 
   3   4  15       26.69       22.00      1.93 o 
   4   4  15        2.77        1.53      1.13 o 
   5   4  15        5.22        5.95      1.44 o 
   6   4  15        1.83        0.45      1.19 o 
  -7   5  15       36.82       41.07      2.27 o 
  -6   5  15        8.63       12.04      1.48 o 
  -5   5  15       62.69       65.72      3.26 o 
  -4   5  15       46.09       50.55      2.93 o 
  -3   5  15        0.82        0.23      1.72 o 
  -2   5  15        6.73        4.96      1.46 o 
  -1   5  15        6.83        3.61      1.35 o 
   0   5  15      119.12      115.74      4.06 o 
   1   5  15       45.38       41.74      3.74 o 
   2   5  15        0.41        0.53      0.98 o 
   3   5  15       19.72       21.16      2.62 o 
   4   5  15        1.77       -0.31      1.08 o 
   5   5  15       33.19       43.35      3.91 o 
  -6   6  15        7.28        7.08      2.22 o 
  -5   6  15        9.57        7.88      1.73 o 
  -4   6  15        1.01        0.36      1.99 o 
  -3   6  15       25.88       28.19      2.43 o 
  -2   6  15        0.91        2.12      1.34 o 
  -1   6  15        0.45       -0.25      1.62 o 
   0   6  15        1.20        1.23      1.25 o 
   1   6  15        4.02        5.85      1.46 o 
   2   6  15        2.03        1.82      1.95 o 
   3   6  15        0.02        1.23      1.19 o 
   4   6  15        0.03        1.66      1.23 o 
   5   6  15        2.78        5.02      1.50 o 
  -5   7  15       24.19       27.56      3.74 o 
  -4   7  15        0.03        0.91      1.71 o 
  -3   7  15       11.65       11.89      1.98 o 
  -2   7  15        0.90        1.04      1.42 o 
  -1   7  15       19.35       27.11      2.78 o 
   0   7  15       28.17       29.36      2.49 o 
   1   7  15        2.30        4.61      1.53 o 
   2   7  15        0.12        1.39      1.43 o 
   3   7  15      131.38      164.08      7.65 o 
  -3   8  15        6.25        8.66      2.30 o 
  -2   8  15       10.75       12.99      2.08 o 
  -1   8  15        3.48        5.14      1.87 o 
   0   8  15        1.98        1.61      1.53 o 
   1   8  15        2.00        2.31      2.00 o 
   2   8  15        5.73        4.29      1.70 o 
  -8   0  16        1.02        1.56      1.95 o 
  -6   0  16       47.21       57.08      4.07 o 
  -4   0  16       13.40       19.18      2.55 o 
  -2   0  16      135.33      137.02      5.80 o 
   0   0  16      241.31      220.50      7.35 o 
   2   0  16      155.88      131.72      5.93 o 
   4   0  16       15.92       22.29      2.92 o 
   6   0  16       30.57       39.32      3.94 o 
  -8   1  16        0.52       -0.10      1.22 o 
  -7   1  16        1.00        1.74      1.23 o 
  -6   1  16        0.00       -0.18      1.02 o 
  -5   1  16        0.52        0.31      0.95 o 
  -4   1  16        4.93        5.39      1.72 o 
  -3   1  16      294.12      296.40      6.59 o 
  -2   1  16       17.37       18.12      1.37 o 
  -1   1  16       37.83       37.33      1.95 o 
   0   1  16        1.39        1.33      1.05 o 
   1   1  16        3.49        4.02      1.19 o 
   2   1  16      139.32      122.51      3.92 o 
   3   1  16       41.98       46.88      2.64 o 
   4   1  16        6.94       11.06      1.65 o 
   5   1  16        8.15       10.91      1.69 o 
   6   1  16       18.74       22.32      2.37 o 
  -8   2  16       15.21       16.10      2.06 o 
  -7   2  16       27.96       24.69      2.26 o 
  -6   2  16       24.65       25.63      2.16 o 
  -5   2  16       12.73       13.52      1.70 o 
  -4   2  16        0.69        0.55      0.83 o 
  -3   2  16        5.41        4.72      1.01 o 
  -2   2  16      105.69      107.57      2.95 o 
  -1   2  16        2.32        1.55      1.12 o 
   0   2  16      173.84      181.14      4.81 o 
   1   2  16       16.69       16.39      1.69 o 
   2   2  16        2.49        1.78      1.07 o 
   3   2  16       39.07       39.02      3.89 o 
   4   2  16        2.23        1.95      1.72 o 
   5   2  16        2.91        6.47      1.47 o 
   6   2  16        8.76       15.99      3.06 o 
  -7   3  16       62.57       61.26      3.23 o 
  -6   3  16        1.80        1.27      1.24 o 
  -5   3  16        8.69        9.11      1.30 o 
  -4   3  16       20.60       21.82      1.60 o 
  -3   3  16       41.41       36.59      2.37 o 
  -2   3  16       56.00       55.77      2.82 o 
  -1   3  16      106.48      110.81      3.86 o 
   0   3  16       57.57       63.24      4.31 o 
   1   3  16        0.87        0.27      1.06 o 
   2   3  16        1.78        2.74      1.79 o 
   3   3  16        1.33        1.35      1.08 o 
   4   3  16       49.59       55.61      2.82 o 
   5   3  16       29.83       32.10      3.45 o 
   6   3  16        0.70        0.30      1.30 o 
  -7   4  16        4.83        4.01      1.40 o 
  -6   4  16       31.38       35.10      2.10 o 
  -5   4  16        2.62        3.73      1.13 o 
  -4   4  16       14.96       15.04      1.97 o 
  -3   4  16        0.95        0.04      1.15 o 
  -2   4  16      147.70      152.83      4.77 o 
  -1   4  16        1.97        2.87      1.27 o 
   0   4  16       40.71       41.62      4.70 o 
   1   4  16      143.62      139.37      6.33 o 
   2   4  16        0.39        0.46      1.05 o 
   3   4  16        2.35        1.59      1.25 o 
   4   4  16        1.03       -0.49      1.09 o 
   5   4  16       14.11       23.72      2.17 o 
  -6   5  16       96.50      106.47      6.91 o 
  -5   5  16        6.56        9.04      1.84 o 
  -4   5  16       10.21       12.12      2.93 o 
  -3   5  16       13.08       15.09      2.04 o 
  -2   5  16        1.11        2.32      1.35 o 
  -1   5  16        0.61        1.26      1.27 o 
   0   5  16       31.87       33.71      4.49 o 
   1   5  16       25.16       28.48      3.71 o 
   2   5  16        4.53        3.83      1.46 o 
   3   5  16        1.44        2.53      1.31 o 
   4   5  16       10.10       13.38      1.80 o 
  -5   6  16        2.37        2.42      1.54 o 
  -4   6  16        0.25        0.35      1.56 o 
  -3   6  16        3.35        6.35      1.71 o 
  -2   6  16        9.45        8.86      1.75 o 
  -1   6  16        5.20        7.51      1.70 o 
   0   6  16        0.46        1.40      1.28 o 
   1   6  16       14.95       14.39      1.99 o 
   2   6  16        2.85        4.61      1.50 o 
   3   6  16        4.85        6.84      1.53 o 
  -4   7  16        8.44        9.67      2.13 o 
  -3   7  16        0.01       -0.85      3.68 o 
  -2   7  16        0.01       -0.67      1.42 o 
  -1   7  16        6.62        5.61      1.83 o 
   0   7  16       10.36       16.96      2.19 o 
   1   7  16       64.76       79.33      4.11 o 
   2   7  16        0.16       -0.24      2.82 o 
  -7   0  17        3.01        6.66      2.39 o 
  -5   0  17       61.52       63.27      4.37 o 
  -3   0  17        1.23        2.02      1.76 o 
  -1   0  17      103.86      103.72      5.13 o 
   1   0  17      311.80      302.59      9.87 o 
   3   0  17        8.17        5.07      1.99 o 
   5   0  17       18.55       19.15      3.08 o 
  -7   1  17        0.06       -0.19      2.58 o 
  -6   1  17        0.09       -0.89      1.09 o 
  -5   1  17       17.01       14.50      1.78 o 
  -4   1  17       38.88       37.78      2.39 o 
  -3   1  17       19.09       23.18      2.52 o 
  -2   1  17      116.78      130.95      3.35 o 
  -1   1  17        6.14        7.39      1.89 o 
   0   1  17        7.71        7.51      1.39 o 
   1   1  17        0.00       -0.13      1.02 o 
   2   1  17        0.03       -1.29      1.42 o 
   3   1  17        0.12        0.69      1.09 o 
   4   1  17        0.66        3.29      2.42 o 
   5   1  17        8.53        7.26      1.67 o 
  -7   2  17       12.13       13.05      2.02 o 
  -6   2  17        7.19        9.59      1.68 o 
  -5   2  17        0.01       -0.08      1.04 o 
  -4   2  17       35.91       35.99      2.40 o 
  -3   2  17       14.08       13.65      1.34 o 
  -2   2  17        6.87        7.44      1.45 o 
  -1   2  17       73.84       75.10      3.25 o 
   0   2  17       34.45       35.05      3.35 o 
   1   2  17        0.17        1.34      1.03 o 
   2   2  17       91.17       80.16      3.98 o 
   3   2  17       13.87       17.62      2.65 o 
   4   2  17       10.41       10.77      1.78 o 
   5   2  17        6.97        7.66      1.71 o 
  -6   3  17       13.27       15.46      1.89 o 
  -5   3  17       35.91       40.55      2.59 o 
  -4   3  17       59.72       66.07      3.16 o 
  -3   3  17       20.57       27.23      2.21 o 
  -2   3  17       64.37       58.07      3.98 o 
  -1   3  17        2.01        2.43      1.33 o 
   0   3  17        1.14        4.11      1.92 o 
   1   3  17        0.16        1.14      1.03 o 
   2   3  17       24.68       26.08      2.43 o 
   3   3  17        6.04        6.32      1.87 o 
   4   3  17        2.73        1.52      1.79 o 
   5   3  17        2.01        1.76      1.37 o 
  -6   4  17       19.94       20.85      2.21 o 
  -5   4  17       52.46       56.50      3.16 o 
  -4   4  17        1.66        0.93      1.30 o 
  -3   4  17       13.58       11.22      1.81 o 
  -2   4  17      107.59      110.34      4.11 o 
  -1   4  17        9.60        4.74      1.46 o 
   0   4  17        7.62        5.64      1.48 o 
   1   4  17       60.04       59.10      4.47 o 
   2   4  17        1.80        2.51      1.25 o 
   3   4  17        0.40       -1.75      1.02 o 
   4   4  17        1.91        2.90      1.41 o 
  -5   5  17       13.51       15.43      2.10 o 
  -4   5  17       16.54       15.15      2.35 o 
  -3   5  17       33.08       39.20      2.86 o 
  -2   5  17       22.52       21.89      2.32 o 
  -1   5  17       90.97      101.61      4.09 o 
   0   5  17        1.53        0.68      1.26 o 
   1   5  17        7.79        8.88      1.70 o 
   2   5  17        7.55        6.96      2.39 o 
   3   5  17        1.48        4.08      1.43 o 
  -4   6  17        0.00       -2.39      1.57 o 
  -3   6  17        6.40        7.75      1.95 o 
  -2   6  17        6.06        2.33      2.58 o 
  -1   6  17      103.60      125.09      4.68 o 
   0   6  17        3.10        5.90      1.72 o 
   1   6  17        3.64        3.99      1.61 o 
   2   6  17       10.32       11.29      1.94 o 
  -6   0  18       22.57       24.58      3.15 o 
  -4   0  18      120.70      117.30      5.83 o 
  -2   0  18       29.59       29.81      3.21 o 
   2   0  18       80.42       73.21      4.60 o 
   4   0  18       71.99       93.78      5.60 o 
  -6   1  18        2.64        4.36      1.42 o 
  -5   1  18        0.00       -0.34      1.51 o 
  -4   1  18        3.17        5.25      1.74 o 
  -3   1  18      123.30      131.50      4.56 o 
  -2   1  18       30.59       38.66      3.58 o 
  -1   1  18       11.02       10.97      3.26 o 
   0   1  18       51.38       44.11      2.51 o 
   1   1  18       20.79       22.46      2.72 o 
   2   1  18        1.03        2.72      1.76 o 
   3   1  18       17.41       18.84      2.06 o 
   4   1  18        3.68        5.26      2.52 o 
  -6   2  18        4.92        7.10      1.63 o 
  -5   2  18       34.37       31.58      2.39 o 
  -4   2  18       11.59       11.33      1.71 o 
  -3   2  18       19.60       21.17      2.95 o 
  -2   2  18        4.27        6.53      1.45 o 
  -1   2  18       22.24       18.27      1.95 o 
   0   2  18        0.00       -1.46      1.66 o 
   1   2  18       37.61       34.47      2.38 o 
   2   2  18        7.11        6.49      1.95 o 
   3   2  18       41.04       35.71      3.58 o 
   4   2  18       45.96       61.06      3.24 o 
  -5   3  18        1.39        2.42      1.82 o 
  -4   3  18        0.60        0.07      1.69 o 
  -3   3  18       63.84       64.33      4.06 o 
  -2   3  18       33.64       33.09      2.62 o 
  -1   3  18        0.87       -0.39      1.13 o 
   0   3  18       18.02       18.10      2.01 o 
   1   3  18       22.27       20.80      2.95 o 
   2   3  18        1.39        0.87      1.16 o 
   3   3  18        9.55        7.95      2.22 o 
  -4   4  18        0.01        0.27      1.26 o 
  -3   4  18        0.07        2.25      1.95 o 
  -2   4  18       15.21       19.03      2.17 o 
  -1   4  18        3.67        3.74      1.50 o 
   0   4  18        1.29        4.03      1.62 o 
   1   4  18        3.71        2.78      2.05 o 
   2   4  18       16.63       22.49      3.21 o 
   3   4  18        1.03       -0.23      1.24 o 
  -3   5  18        0.21        2.57      1.70 o 
  -2   5  18       39.96       42.13      3.05 o 
  -1   5  18        8.70       13.51      3.01 o 
   0   5  18       41.43       43.33      2.96 o 
   1   5  18       30.08       40.50      2.89 o 
  -5   0  19       18.06       20.97      3.01 o 
  -3   0  19       66.64       66.19      4.54 o 
   1   0  19        0.42        1.49      1.66 o 
   3   0  19       14.80       13.58      2.78 o 
  -5   1  19       12.23       12.29      1.85 o 
  -4   1  19        6.06        3.78      1.39 o 
  -3   1  19        2.23        2.68      1.99 o 
  -2   1  19        5.93        7.72      2.35 o 
  -1   1  19        1.19        0.17      1.95 o 
   1   1  19       32.06       31.87      3.28 o 
   2   1  19       82.85       97.19      3.92 o 
   3   1  19        3.67        4.25      1.54 o 
  -4   2  19       40.04       42.67      3.94 o 
  -3   2  19        4.11        8.75      2.42 o 
  -2   2  19        0.01       -0.80      2.12 o 
  -1   2  19        0.59       -0.76      1.44 o 
   0   2  19        2.44        0.96      1.89 o 
   2   2  19        0.35        0.20      1.66 o 
  -4   3  19        5.16        7.69      2.55 o 
  -3   3  19        1.99        5.47      2.32 o 
  -2   3  19        2.38        0.37      1.69 o 
  -1   3  19       19.58       23.54      3.63 o 
   0   3  19       22.35       30.39      2.49 o 
   1   3  19        3.28        8.98      2.55 o 
   2   3  19        2.42        2.15      2.05 o 
  -2   4  19       18.20       23.81      2.51 o 
  -1   4  19       28.21       33.52      4.04 o 
   0   4  19        1.31        2.61      1.51 o 
  -1   2  20        2.89        0.33      2.25 o 
                                                 
